# Supplementary material for: Molecular bowls for inclusion complexation of toxic anticancer drug methotrexate
Source: Chem Sci. 2024 May 28;15(26):10155–63. doi: 10.1039/d3sc05627a (PMC11220613; doi:10.1039/d3sc05627a)
Supplement: SC-015-D3SC05627A-s002 [file SC-015-D3SC05627A-s002.cif]

# Electronic Supplementary Material (ESI) for Chemical Science.
# This journal is © The Royal Society of Chemistry 2024

####################################################################### 
# 
# This file contains crystal structure data downloaded from the 
# Cambridge Structural Database (CSD) hosted by the Cambridge 
# Crystallographic Data Centre (CCDC).
# 
# Full information about CCDC data access policies and citation 
# guidelines are available at http://www.ccdc.cam.ac.uk/access/V1 
# 
# Audit and citation data items may have been added by the CCDC. 
# Please retain this information to preserve the provenance of 
# this file and to allow appropriate attribution of the data. 
# 
#######################################################################

data_Badjic_PK20230327
_database_code_depnum_ccdc_archive 'CCDC 2288891'
loop_
_audit_author_name
_audit_author_address
'Curtis Moore'
;The Ohio State University
United States of America
;
_audit_update_record             
;
2023-08-15 deposited with the CCDC.	2024-05-16 downloaded from the CCDC.
;
_audit_creation_date             2023-08-15
_audit_creation_method           
;
Olex2 1.5-alpha
(compiled 2023.03.06 svn.rbb2c1857 for OlexSys, GUI svn.r6813)
;
_shelx_SHELXL_version_number     2019/1
_chemical_name_common            ?
_chemical_name_systematic        ?
_chemical_formula_moiety         'C92 H64 N6, 6(C2 F3 O2), 3[C2H3N]'
_chemical_formula_sum            'C110 H73 F17 N9 O12'
_chemical_formula_weight         2035.77
_chemical_absolute_configuration .
_chemical_melting_point          ?
loop_
_atom_type_symbol
_atom_type_description
_atom_type_scat_dispersion_real
_atom_type_scat_dispersion_imag
_atom_type_scat_source
C C 0.0033 0.0016 'International Tables Vol C Tables 4.2.6.8 and 6.1.1.4'
H H 0.0000 0.0000 'International Tables Vol C Tables 4.2.6.8 and 6.1.1.4'
F F 0.0171 0.0103 'International Tables Vol C Tables 4.2.6.8 and 6.1.1.4'
N N 0.0061 0.0033 'International Tables Vol C Tables 4.2.6.8 and 6.1.1.4'
O O 0.0106 0.0060 'International Tables Vol C Tables 4.2.6.8 and 6.1.1.4'

_shelx_space_group_comment       
;
The symmetry employed for this shelxl refinement is uniquely defined
by the following loop, which should always be used as a source of
symmetry information in preference to the above space-group names.
They are only intended as comments.
;
_space_group_crystal_system      trigonal
_space_group_IT_number           159
_space_group_name_H-M_alt        'P 3 1 c'
_space_group_name_Hall           'P 3 -2c'
loop_
_space_group_symop_operation_xyz
'x, y, z'
'-y, x-y, z'
'-x+y, -x, z'
'y, x, z+1/2'
'x-y, -y, z+1/2'
'-x, -x+y, z+1/2'

_cell_length_a                   25.2070(12)
_cell_length_b                   25.2070(12)
_cell_length_c                   14.9840(10)
_cell_angle_alpha                90
_cell_angle_beta                 90
_cell_angle_gamma                120
_cell_volume                     8245.2(10)
_cell_formula_units_Z            2
_cell_measurement_reflns_used    9043
_cell_measurement_temperature    100.0
_cell_measurement_theta_max      20.826
_cell_measurement_theta_min      2.308
_shelx_estimated_absorpt_T_max   ?
_shelx_estimated_absorpt_T_min   ?
_exptl_absorpt_coefficient_mu    0.067
_exptl_absorpt_correction_T_max  0.0847
_exptl_absorpt_correction_T_min  0.0626
_exptl_absorpt_correction_type   multi-scan
_exptl_absorpt_process_details   
;
SADABS-2016/2 (Bruker,2016/2) was used for absorption correction.
wR2(int) was 0.1333 before and 0.0750 after correction.
The Ratio of minimum to maximum transmission is 0.7391.
The \l/2 correction factor is Not present.
;
_exptl_absorpt_special_details   ?
_exptl_crystal_colour            yellow
_exptl_crystal_colour_primary    yellow
_exptl_crystal_density_diffrn    0.820
_exptl_crystal_density_meas      ?
_exptl_crystal_density_method    ?
_exptl_crystal_description       block
_exptl_crystal_F_000             2090
loop_
_exptl_crystal_face_index_h
_exptl_crystal_face_index_k
_exptl_crystal_face_index_l
_exptl_crystal_face_perp_dist
-1.00 0.00 0.00 0.1140
-1.00 0.00 -1.00 0.2310
-1.00 -1.00 0.00 0.1320
-1.00 0.00 1.00 0.1750
-1.00 1.00 0.00 0.1110
0.00 0.00 1.00 0.1370
0.00 0.00 -1.00 0.2260
0.00 -1.00 -1.00 0.2530
0.00 -1.00 0.00 0.1300
0.00 1.00 0.00 0.0900
1.00 0.00 0.00 0.0870
1.00 1.00 0.00 0.0820
1.00 0.00 -1.00 0.2150
1.00 -1.00 0.00 0.0710

_exptl_crystal_size_max          0.452
_exptl_crystal_size_mid          0.232
_exptl_crystal_size_min          0.228
_exptl_transmission_factor_max   ?
_exptl_transmission_factor_min   ?
_diffrn_reflns_av_R_equivalents  0.1244
_diffrn_reflns_av_unetI/netI     0.0702
_diffrn_reflns_Laue_measured_fraction_full 0.996
_diffrn_reflns_Laue_measured_fraction_max 0.996
_diffrn_reflns_limit_h_max       25
_diffrn_reflns_limit_h_min       -25
_diffrn_reflns_limit_k_max       25
_diffrn_reflns_limit_k_min       -25
_diffrn_reflns_limit_l_max       15
_diffrn_reflns_limit_l_min       -14
_diffrn_reflns_number            41774
_diffrn_reflns_point_group_measured_fraction_full 0.991
_diffrn_reflns_point_group_measured_fraction_max 0.991
_diffrn_reflns_theta_full        20.868
_diffrn_reflns_theta_max         20.868
_diffrn_reflns_theta_min         1.866
_diffrn_ambient_temperature      100.0
_diffrn_detector                 'Bruker Photon III area detector'
_diffrn_detector_area_resol_mean 10.5
_diffrn_detector_type            'CMOS area detector'
_diffrn_measured_fraction_theta_full 0.996
_diffrn_measured_fraction_theta_max 0.996
_diffrn_measurement_device       'Kappa Four-Circle Diffractometer'
_diffrn_measurement_device_type  'Bruker Kappa Photon III  MoTXS'
_diffrn_measurement_method       '\w and \f scans'
_diffrn_radiation_monochromator  'Double Bounce Multilayer Mirrors'
_diffrn_radiation_probe          X-ray
_diffrn_radiation_type           MoK\a
_diffrn_radiation_wavelength     0.71073
_diffrn_radiation_xray_symbol    K-L~3~
_diffrn_source                   'Micro Focus Rotating Anode'
_diffrn_source_current           50.0
_diffrn_source_power             2.5
_diffrn_source_type              'Bruker TXS'
_diffrn_source_voltage           50.0
_diffrn_standards_number         0
_reflns_Friedel_coverage         0.983
_reflns_Friedel_fraction_full    0.987
_reflns_Friedel_fraction_max     0.987
_reflns_number_gt                2539
_reflns_number_total             5758
_reflns_special_details          
;
 Reflections were merged by SHELXL according to the crystal
 class for the calculation of statistics and refinement.
 
 Structure factors included contributions from the .fab file.
 
 _reflns_Friedel_fraction is defined as the number of unique
 Friedel pairs measured divided by the number that would be
 possible theoretically, ignoring centric projections and
 systematic absences. Completness statistics refer to single and
 composite reflections containing twin component 1 only.
;
_reflns_threshold_expression     'I > 2\s(I)'
_computing_cell_refinement       'SAINT v8.40B (Bruker, 2021)'
_computing_data_collection       'APEX3 v2022.10-0 (Bruker, 2022)'
_computing_data_reduction        'SAINT v8.40B (Bruker, 2021)'
_computing_molecular_graphics    'Olex2 1.5-alpha (Dolomanov et al., 2009)'
_computing_publication_material  'Olex2 1.5-alpha (Dolomanov et al., 2009)'
_computing_structure_refinement  'XL  (Sheldrick, 2008)'
_computing_structure_solution    'ShelXT (Sheldrick, 2015)'
_refine_diff_density_max         0.603
_refine_diff_density_min         -0.389
_refine_diff_density_rms         0.093
_refine_ls_abs_structure_details 
;
 Flack x determined using 878 quotients [(I+)-(I-)]/[(I+)+(I-)]
 (Parsons, Flack and Wagner, Acta Cryst. B69 (2013) 249-259).
;
_refine_ls_abs_structure_Flack   0.9(6)
_refine_ls_extinction_coef       .
_refine_ls_extinction_method     none
_refine_ls_goodness_of_fit_ref   1.396
_refine_ls_hydrogen_treatment    constr
_refine_ls_matrix_type           full
_refine_ls_number_parameters     334
_refine_ls_number_reflns         5758
_refine_ls_number_restraints     760
_refine_ls_R_factor_all          0.2652
_refine_ls_R_factor_gt           0.1611
_refine_ls_restrained_S_all      1.380
_refine_ls_shift/su_max          0.001
_refine_ls_shift/su_mean         0.000
_refine_ls_structure_factor_coef Fsqd
_refine_ls_weighting_details     
'w=1/[\s^2^(Fo^2^)+(0.2000P)^2^] where P=(Fo^2^+2Fc^2^)/3'
_refine_ls_weighting_scheme      calc
_refine_ls_wR_factor_gt          0.3690
_refine_ls_wR_factor_ref         0.4500
_refine_special_details          
;Refined as a 2-component twin. TFAs added at chemically reasonable locations
 via quasi-rigid bodies (TFAs built of restraints) to balance the charge of 
 the molecule and match NMR data. Pocket outside of cage was completely diffuse
 with no real TFA starting positions. Two TFA positions refined at 2/3 occupancy
 and the remaining two at 1/3 occupancy for an overall total of 6 per cage.,Twin,SQUEEZE
;
_olex2_refinement_description    
;
1. Twinned data refinement
 Scales: 0.539(18)
 0.461(18)
2. Fixed Uiso
 At 1.2 times of:
  All C(H) groups, All C(H,H) groups
 At 1.5 times of:
  All C(H,H,H) groups
3. Restrained distances
 C6-C5 = C10-C5 = C10-C9 = C8-C9 = C8-C7 = C6-C7 = C13-C15 = C16-C15 = C17-C16
 = N1-C14 = N1-C17 = C13-C14 = C20-C21 = C20-C22 = C23-C22 = C24-C23 = N2-C24 =
 N2-C21 = C28-C27 = C31-C30 = C31-C26 = C26-C27 = C29-C28 = C29-C30
 1.39 with sigma of 0.005
 C29-C32 = N2-C32 = C26-C25 = N1-C25
 1.45 with sigma of 0.02
 C11-C12 = C19-C18
 1.1 with sigma of 0.02
 C14-C25
 2.5 with sigma of 0.02
 C17-C25
 2.5 with sigma of 0.02
 C21-C32
 2.5 with sigma of 0.02
 C24-C32
 2.5 with sigma of 0.02
 C30-C32
 2.5 with sigma of 0.02
 C32-C28
 2.5 with sigma of 0.02
 C27-C25
 2.5 with sigma of 0.02
 C31-C25
 2.5 with sigma of 0.02
 F7A-C6A = F8A-C6A
 1.34 with sigma of 0.02
 F9A-C6A
 1.33 with sigma of 0.02
 O5A-C5A
 1.25 with sigma of 0.02
 O6A-C5A
 1.24 with sigma of 0.02
 C5A-C6A
 1.55 with sigma of 0.02
 F1A-C2A = F3A-C2A
 1.34 with sigma of 0.02
 F2A-C2A
 1.33 with sigma of 0.02
 O1A-C1A
 1.25 with sigma of 0.02
 O2A-C1A
 1.24 with sigma of 0.02
 C1A-C2A
 1.55 with sigma of 0.02
 F5A-C4A = F4A-C4A
 1.34 with sigma of 0.02
 F6A-C4A
 1.33 with sigma of 0.02
 O3A-C3A
 1.25 with sigma of 0.02
 O4A-C3A
 1.24 with sigma of 0.02
 C3A-C4A
 1.55 with sigma of 0.02
 F12A-C8A = F10A-C8A
 1.34 with sigma of 0.02
 F11A-C8A
 1.33 with sigma of 0.02
 O8A-C7A
 1.25 with sigma of 0.02
 O7A-C7A
 1.24 with sigma of 0.02
 C7A-C8A
 1.55 with sigma of 0.02
 F7A-F9A = F9A-F8A
 2.16 with sigma of 0.04
 F7A-F8A
 2.15 with sigma of 0.04
 F7A-C5A
 2.37 with sigma of 0.04
 F9A-C5A
 2.42 with sigma of 0.04
 F8A-C5A
 2.39 with sigma of 0.04
 O5A-O6A
 2.25 with sigma of 0.04
 O5A-C6A
 2.38 with sigma of 0.04
 O6A-C6A
 2.35 with sigma of 0.04
 F1A-F2A = F2A-F3A
 2.16 with sigma of 0.04
 F1A-F3A
 2.15 with sigma of 0.04
 F1A-C1A
 2.37 with sigma of 0.04
 F2A-C1A
 2.42 with sigma of 0.04
 F3A-C1A
 2.39 with sigma of 0.04
 O1A-O2A
 2.25 with sigma of 0.04
 O1A-C2A
 2.38 with sigma of 0.04
 O2A-C2A
 2.35 with sigma of 0.04
 F5A-F6A = F6A-F4A
 2.16 with sigma of 0.04
 F5A-F4A
 2.15 with sigma of 0.04
 F5A-C3A
 2.37 with sigma of 0.04
 F6A-C3A
 2.42 with sigma of 0.04
 F4A-C3A
 2.39 with sigma of 0.04
 O3A-O4A
 2.25 with sigma of 0.04
 O3A-C4A
 2.38 with sigma of 0.04
 O4A-C4A
 2.35 with sigma of 0.04
 F12A-F11A = F11A-F10A
 2.16 with sigma of 0.04
 F12A-F10A
 2.15 with sigma of 0.04
 F12A-C7A
 2.37 with sigma of 0.04
 F11A-C7A
 2.42 with sigma of 0.04
 F10A-C7A
 2.39 with sigma of 0.04
 O8A-O7A
 2.25 with sigma of 0.04
 O8A-C8A
 2.38 with sigma of 0.04
 O7A-C8A
 2.35 with sigma of 0.04
 C6A-F7A \\sim C6A-F9A \\sim C6A-F8A
 with sigma of 0.02
 C5A-F7A \\sim C5A-F9A \\sim C5A-F8A
 with sigma of 0.04
 F7A-F9A \\sim F9A-F8A \\sim F8A-F7A
 with sigma of 0.04
 C5A-O6A \\sim C5A-O5A
 with sigma of 0.02
 C2A-F1A \\sim C2A-F2A \\sim C2A-F3A
 with sigma of 0.02
 C1A-F1A \\sim C1A-F2A \\sim C1A-F3A
 with sigma of 0.04
 F1A-F2A \\sim F2A-F3A \\sim F3A-F1A
 with sigma of 0.04
 C1A-O2A \\sim C1A-O1A
 with sigma of 0.02
 C4A-F5A \\sim C4A-F6A \\sim C4A-F4A
 with sigma of 0.02
 C3A-F5A \\sim C3A-F6A \\sim C3A-F4A
 with sigma of 0.04
 F5A-F6A \\sim F6A-F4A \\sim F4A-F5A
 with sigma of 0.04
 C3A-O4A \\sim C3A-O3A
 with sigma of 0.02
 C8A-F12A \\sim C8A-F11A \\sim C8A-F10A
 with sigma of 0.02
 C7A-F12A \\sim C7A-F11A \\sim C7A-F10A
 with sigma of 0.04
 F12A-F11A \\sim F11A-F10A \\sim F10A-F12A
 with sigma of 0.04
 C7A-O7A \\sim C7A-O8A
 with sigma of 0.02
4. Restrained planarity
 C11, C12, C13, C14, N1, C17, C16, C15, C25
 with sigma of 0.005
 C32, C25, C26, C27, C28, C29, C30, C31
 with sigma of 0.005
 C18, C19, C20, C22, C23, C24, N2, C21, C32
 with sigma of 0.005
 C5A, C6A, O5A, O6A
 with sigma of 0.1
 C1A, C2A, O1A, O2A
 with sigma of 0.1
 C3A, C4A, O3A, O4A
 with sigma of 0.1
 C7A, C8A, O8A, O7A
 with sigma of 0.1
5. Uiso/Uaniso restraints and constraints
F7A \\sim F9A \\sim F8A \\sim O5A \\sim O6A \\sim C5A \\sim C6A: within 2A with
sigma of 0.04 and sigma for terminal atoms of 0.08 within 2A
F1A \\sim F2A \\sim F3A \\sim O1A \\sim O2A \\sim C1A \\sim C2A: within 2A with
sigma of 0.04 and sigma for terminal atoms of 0.08 within 2A
F5A \\sim F6A \\sim F4A \\sim O3A \\sim O4A \\sim C3A \\sim C4A: within 2A with
sigma of 0.04 and sigma for terminal atoms of 0.08 within 2A
F12A \\sim F11A \\sim F10A \\sim O8A \\sim O7A \\sim C7A \\sim C8A: within 2A
with sigma of 0.04 and sigma for terminal atoms of 0.08 within 2A
Uanis(C31) \\sim Ueq: with sigma of 0.01 and sigma for terminal atoms of 0.02
Uanis(C11) = Uanis(C18)
Uanis(C12) = Uanis(C19)
Uanis(C13) = Uanis(C20)
Uanis(C14) = Uanis(C21)
Uanis(N1) = Uanis(N2)
Uanis(C17) = Uanis(C24)
Uanis(C16) = Uanis(C23)
Uanis(C15) = Uanis(C22)
Uanis(O5A) = Uanis(F7A) = Uanis(C6A) = Uanis(F9A) = Uanis(F8A) = Uanis(C5A) =
Uanis(O6A) = Uanis(O1A) = Uanis(F1A) = Uanis(C2A) = Uanis(F2A) = Uanis(F3A) =
Uanis(C1A) = Uanis(O2A)
Uanis(C32) = Uanis(C29) = Uanis(C28) = Uanis(C27) = Uanis(C26) = Uanis(C31) =
Uanis(C25) = Uanis(C30)
6. Rigid body (RIGU) restrains
 All non-hydrogen atoms
 with sigma for 1-2 distances of 0.004 and sigma for 1-3 distances of 0.004
7. Others
 Fixed Sof: H32A(0.333333) H1A(0.333333) H1B(0.333333) H1C(0.333333)
 F7A(0.333333) F9A(0.333333) F8A(0.333333) O5A(0.333333) O6A(0.333333)
 C5A(0.333333) C6A(0.333333) F1A(0.666667) F2A(0.666667) F3A(0.333333)
 O1A(0.666667) O2A(0.666667) C1A(0.666667) C2A(0.666667) F5A(0.666667)
 F6A(0.666667) F4A(0.666667) O3A(0.666667) O4A(0.666667) C3A(0.666667)
 C4A(0.666667) F12A(0.333333) F11A(0.333333) F10A(0.333333) O8A(0.333333)
 O7A(0.333333) C7A(0.333333) C8A(0.333333)
8.a Secondary CH2 refined with riding coordinates:
 C32(H32A,H32B), C25(H25A,H25B)
8.b Aromatic/amide H refined with riding coordinates:
 C10(H10), C7(H7), C22(H22), C23(H23), C24(H24), C21(H21), C15(H15), C16(H16),
 C17(H17), C14(H14), C27(H27), C28(H28), C30(H30), C31(H31)
8.c Fitted hexagon refined as free rotating group:
 C5(C10,C9,C8,C7,C6), C20(C22,C23,C24,N2,C21), C13(C15,C16,C17,N1,C14),
 C26(C27,C28,C29,C30,C31)
8.d Idealised Me refined as rotating group:
 C4(H4A,H4B,H4C), C1(H1A,H1B,H1C)
;
_atom_sites_solution_hydrogens   geom
_atom_sites_solution_primary     dual
_atom_sites_solution_secondary   ?
loop_
_atom_site_label
_atom_site_type_symbol
_atom_site_fract_x
_atom_site_fract_y
_atom_site_fract_z
_atom_site_U_iso_or_equiv
_atom_site_adp_type
_atom_site_occupancy
_atom_site_site_symmetry_order
_atom_site_calc_flag
_atom_site_refinement_flags_posn
_atom_site_refinement_flags_adp
_atom_site_refinement_flags_occupancy
_atom_site_disorder_assembly
_atom_site_disorder_group
C5 C 0.5961(9) 0.2492(6) 0.5670(9) 0.090(5) Uani 1 1 d DG . . A 1
C10 C 0.5473(6) 0.2058(8) 0.5167(12) 0.102(6) Uani 1 1 d DG . . A 1
H10 H 0.509527 0.205529 0.516020 0.122 Uiso 1 1 calc R U . A 1
C9 C 0.5538(7) 0.1626(5) 0.4676(10) 0.103(6) Uani 1 1 d DG . . A 1
C8 C 0.6091(9) 0.1629(6) 0.4686(10) 0.116(8) Uani 1 1 d DG . . A 1
C7 C 0.6579(7) 0.2064(8) 0.5188(12) 0.092(5) Uani 1 1 d DG . . A 1
H7 H 0.695734 0.206647 0.519531 0.110 Uiso 1 1 calc R U . A 1
C6 C 0.6514(7) 0.2496(5) 0.5680(9) 0.089(5) Uani 1 1 d DG . . A 1
C2 C 0.666667 0.333333 0.663(2) 0.109(8) Uani 1 3 d S T P A 1
C4 C 0.5436(9) 0.2715(11) 0.6966(13) 0.103(5) Uani 1 1 d . . . A 1
H4A H 0.526250 0.227034 0.699863 0.155 Uiso 1 1 calc R U . A 1
H4B H 0.511978 0.280653 0.676866 0.155 Uiso 1 1 calc R U . A 1
H4C H 0.558578 0.289530 0.755664 0.155 Uiso 1 1 calc R U . A 1
C3 C 0.6014(9) 0.3009(11) 0.6244(12) 0.095(4) Uani 1 1 d . . . A 1
C20 C 0.4024(10) 0.0489(11) 0.3189(19) 0.207(8) Uani 1 1 d DG . . A 1
C22 C 0.3489(12) 0.0438(11) 0.3537(19) 0.218(9) Uani 1 1 d DG . . A 1
H22 H 0.351038 0.073087 0.395497 0.262 Uiso 1 1 calc R U . A 1
C23 C 0.2923(10) -0.0043(14) 0.327(2) 0.241(10) Uani 1 1 d DG . . A 1
H23 H 0.255745 -0.007779 0.350877 0.289 Uiso 1 1 calc R U . A 1
C24 C 0.2892(9) -0.0471(12) 0.266(2) 0.262(9) Uani 1 1 d DG . . A 1
H24 H 0.250541 -0.079977 0.247810 0.314 Uiso 1 1 calc R U . A 1
N2 N 0.3427(10) -0.0420(11) 0.2312(18) 0.243(8) Uani 1 1 d DG . . A 1
C21 C 0.3994(9) 0.0060(12) 0.2577(19) 0.221(9) Uani 1 1 d DG . . A 1
H21 H 0.435925 0.009555 0.233982 0.265 Uiso 1 1 calc R U . A 1
C19 C 0.4676(12) 0.0934(9) 0.3736(13) 0.190(9) Uani 1 1 d D . . A 1
C18 C 0.5101(12) 0.1225(10) 0.4092(16) 0.129(5) Uani 1 1 d D . . A 1
C32 C 0.3368(11) -0.0708(15) 0.141(2) 0.242(7) Uani 1 1 d D . . A 1
H32A H 0.302606 -0.113629 0.139080 0.290 Uiso 0.3333 1 calc R U P A 1
H32B H 0.332446 -0.046680 0.092624 0.290 Uiso 1 1 calc R U . A 1
C1 C 0.666667 0.333333 0.7700(19) 0.090(8) Uani 1 3 d S T P A 1
H1A H 0.686317 0.375623 0.791838 0.136 Uiso 0.3333 1 calc R U P A 1
H1B H 0.689306 0.313683 0.791838 0.136 Uiso 0.3333 1 calc R U P A 1
H1C H 0.624377 0.310694 0.791838 0.136 Uiso 0.3333 1 calc R U P A 1
C13 C 0.6486(12) 0.0475(10) 0.3316(17) 0.207(8) Uani 1 1 d DG . . A 1
C15 C 0.6758(11) 0.0178(13) 0.3733(15) 0.218(9) Uani 1 1 d DG . . A 1
H15 H 0.697993 0.033792 0.427223 0.262 Uiso 1 1 calc R U . A 1
C16 C 0.6704(13) -0.0352(13) 0.3363(18) 0.241(10) Uani 1 1 d DG . . A 1
H16 H 0.688986 -0.055453 0.364831 0.289 Uiso 1 1 calc R U . A 1
C17 C 0.6379(14) -0.0586(12) 0.2574(19) 0.262(9) Uani 1 1 d DG . . A 1
H17 H 0.634201 -0.094798 0.232117 0.314 Uiso 1 1 calc R U . A 1
N1 N 0.6107(11) -0.0289(11) 0.2157(15) 0.243(8) Uani 1 1 d DG . . A 1
C14 C 0.6160(11) 0.0241(10) 0.2527(16) 0.221(9) Uani 1 1 d DG . . A 1
H14 H 0.597426 0.044347 0.224186 0.265 Uiso 1 1 calc R U . A 1
C12 C 0.6307(8) 0.0875(10) 0.3806(13) 0.190(9) Uani 1 1 d D . . A 1
C11 C 0.6177(11) 0.1167(11) 0.4164(16) 0.129(5) Uani 1 1 d D . . A 1
C25 C 0.5702(10) -0.0585(9) 0.1359(11) 0.242(7) Uani 1 1 d D . . A 1
H25A H 0.592713 -0.035832 0.081831 0.290 Uiso 1 1 calc R U . A 1
H25B H 0.562856 -0.100768 0.130498 0.290 Uiso 1 1 calc R U . A 1
C26 C 0.5095(8) -0.0613(7) 0.1368(6) 0.242(7) Uani 1 1 d DG . . A 1
C27 C 0.4971(10) -0.0266(7) 0.0771(9) 0.242(7) Uani 1 1 d DG . . A 1
H27 H 0.527289 -0.001056 0.034962 0.290 Uiso 1 1 calc R U . A 1
C28 C 0.4407(11) -0.0293(9) 0.0793(15) 0.242(7) Uani 1 1 d DG . . A 1
H28 H 0.432310 -0.005561 0.038517 0.290 Uiso 1 1 calc R U . A 1
C29 C 0.3966(9) -0.0667(11) 0.1410(18) 0.242(7) Uani 1 1 d DG . . A 1
C30 C 0.4089(9) -0.1014(9) 0.2006(14) 0.242(7) Uani 1 1 d DG . . A 1
H30 H 0.378785 -0.126995 0.242768 0.290 Uiso 1 1 calc R U . A 1
C31 C 0.4653(10) -0.0988(7) 0.1985(8) 0.242(7) Uani 1 1 d DG U . A 1
H31 H 0.473763 -0.122490 0.239214 0.290 Uiso 1 1 calc R U . A 1
F7A F 0.645(3) 0.339(2) 0.397(4) 0.253(7) Uani 0.3333 1 d D U P B -2
F9A F 0.630(3) 0.247(2) 0.392(4) 0.253(7) Uani 0.3333 1 d D U P B -2
F8A F 0.658(3) 0.303(2) 0.273(4) 0.253(7) Uani 0.3333 1 d D U P B -2
O5A O 0.548(4) 0.300(4) 0.274(7) 0.253(7) Uani 0.3333 1 d D U P B -2
O6A O 0.520(3) 0.213(3) 0.356(6) 0.253(7) Uani 0.3333 1 d D U P B -2
C5A C 0.555(2) 0.264(3) 0.322(5) 0.253(7) Uani 0.3333 1 d D U P B -2
C6A C 0.624(2) 0.289(2) 0.346(3) 0.253(7) Uani 0.3333 1 d D U P B -2
F1A F 0.4230(16) 0.2651(14) 0.371(3) 0.253(7) Uani 0.6667 1 d D U P C -1
F2A F 0.4631(16) 0.2091(15) 0.409(3) 0.253(7) Uani 0.6667 1 d D U P C -1
F3A F 0.381(2) 0.174(2) 0.323(3) 0.253(7) Uani 0.3333 1 d D U P C -1
O1A O 0.3934(19) 0.1985(19) 0.554(3) 0.253(7) Uani 0.6667 1 d D U P C -1
O2A O 0.3140(17) 0.164(2) 0.449(3) 0.253(7) Uani 0.6667 1 d D U P C -1
C1A C 0.3686(17) 0.1874(16) 0.478(3) 0.253(7) Uani 0.6667 1 d D U P C -1
C2A C 0.4097(16) 0.2081(15) 0.395(3) 0.253(7) Uani 0.6667 1 d D U P C -1
F5A F 0.636(2) 0.208(2) 0.094(3) 0.328(18) Uani 0.6667 1 d D U P D -1
F6A F 0.5694(17) 0.1715(19) 0.192(3) 0.295(16) Uani 0.6667 1 d D U P D -1
F4A F 0.664(2) 0.2231(18) 0.229(3) 0.295(16) Uani 0.6667 1 d D U P D -1
O3A O 0.5799(19) 0.0750(18) 0.203(2) 0.243(16) Uani 0.6667 1 d D U P D -1
O4A O 0.667(2) 0.105(2) 0.146(4) 0.282(19) Uani 0.6667 1 d D U P D -1
C3A C 0.628(2) 0.1191(17) 0.172(3) 0.283(18) Uani 0.6667 1 d D U P D -1
C4A C 0.6251(17) 0.1788(16) 0.173(3) 0.299(15) Uani 0.6667 1 d D U P D -1
F12A F 0.383(4) 0.136(3) 0.004(4) 0.29(3) Uani 0.3333 1 d D U P E -1
F11A F 0.464(3) 0.215(4) 0.056(4) 0.30(2) Uani 0.3333 1 d D U P E -1
F10A F 0.374(3) 0.202(3) 0.087(4) 0.29(2) Uani 0.3333 1 d D U P E -1
O8A O 0.425(5) 0.226(5) -0.136(4) 0.28(3) Uani 0.3333 1 d D U P E -1
O7A O 0.386(2) 0.266(2) -0.037(4) 0.20(2) Uani 0.3333 1 d D U P E -1
C7A C 0.407(3) 0.233(3) -0.060(3) 0.27(2) Uani 0.3333 1 d D U P E -1
C8A C 0.408(3) 0.196(3) 0.023(3) 0.29(2) Uani 0.3333 1 d D U P E -1

loop_
_atom_site_aniso_label
_atom_site_aniso_U_11
_atom_site_aniso_U_22
_atom_site_aniso_U_33
_atom_site_aniso_U_23
_atom_site_aniso_U_13
_atom_site_aniso_U_12
C5 0.110(11) 0.076(10) 0.087(11) 0.011(8) 0.003(10) 0.049(10)
C10 0.110(12) 0.076(12) 0.111(13) 0.006(9) 0.002(10) 0.041(10)
C9 0.115(11) 0.067(11) 0.113(13) 0.012(9) 0.006(10) 0.035(9)
C8 0.119(11) 0.084(13) 0.136(15) -0.019(12) -0.002(12) 0.042(11)
C7 0.107(12) 0.064(11) 0.093(12) 0.020(8) 0.008(10) 0.034(10)
C6 0.100(11) 0.070(11) 0.087(12) 0.009(10) -0.002(11) 0.035(10)
C2 0.118(11) 0.118(11) 0.090(12) 0.000 0.000 0.059(5)
C4 0.137(13) 0.087(13) 0.111(11) 0.007(13) 0.010(9) 0.074(13)
C3 0.113(10) 0.088(11) 0.087(9) 0.003(9) -0.009(7) 0.053(10)
C20 0.179(13) 0.181(13) 0.265(16) -0.113(12) -0.030(11) 0.093(11)
C22 0.187(13) 0.211(16) 0.271(18) -0.098(14) -0.021(12) 0.110(13)
C23 0.199(15) 0.218(18) 0.32(2) -0.115(15) -0.032(14) 0.119(14)
C24 0.239(17) 0.253(18) 0.317(17) -0.133(14) -0.048(13) 0.141(15)
N2 0.227(14) 0.204(14) 0.303(14) -0.144(12) -0.057(11) 0.112(12)
C21 0.202(15) 0.200(15) 0.269(16) -0.120(13) -0.035(12) 0.107(13)
C19 0.160(11) 0.179(15) 0.231(17) -0.086(14) -0.024(11) 0.085(11)
C18 0.138(10) 0.093(8) 0.140(10) -0.011(7) 0.007(9) 0.045(8)
C32 0.249(12) 0.189(9) 0.283(10) -0.147(8) -0.060(9) 0.106(9)
C1 0.093(12) 0.093(12) 0.085(12) 0.000 0.000 0.047(6)
C13 0.179(13) 0.181(13) 0.265(16) -0.113(12) -0.030(11) 0.093(11)
C15 0.187(13) 0.211(16) 0.271(18) -0.098(14) -0.021(12) 0.110(13)
C16 0.199(15) 0.218(18) 0.32(2) -0.115(15) -0.032(14) 0.119(14)
C17 0.239(17) 0.253(18) 0.317(17) -0.133(14) -0.048(13) 0.141(15)
N1 0.227(14) 0.204(14) 0.303(14) -0.144(12) -0.057(11) 0.112(12)
C14 0.202(15) 0.200(15) 0.269(16) -0.120(13) -0.035(12) 0.107(13)
C12 0.160(11) 0.179(15) 0.231(17) -0.086(14) -0.024(11) 0.085(11)
C11 0.138(10) 0.093(8) 0.140(10) -0.011(7) 0.007(9) 0.045(8)
C25 0.249(12) 0.189(9) 0.283(10) -0.147(8) -0.060(9) 0.106(9)
C26 0.249(12) 0.189(9) 0.283(10) -0.147(8) -0.060(9) 0.106(9)
C27 0.249(12) 0.189(9) 0.283(10) -0.147(8) -0.060(9) 0.106(9)
C28 0.249(12) 0.189(9) 0.283(10) -0.147(8) -0.060(9) 0.106(9)
C29 0.249(12) 0.189(9) 0.283(10) -0.147(8) -0.060(9) 0.106(9)
C30 0.249(12) 0.189(9) 0.283(10) -0.147(8) -0.060(9) 0.106(9)
C31 0.249(12) 0.189(9) 0.283(10) -0.147(8) -0.060(9) 0.106(9)
F7A 0.236(13) 0.207(12) 0.329(15) -0.013(12) -0.039(14) 0.121(12)
F9A 0.236(13) 0.207(12) 0.329(15) -0.013(12) -0.039(14) 0.121(12)
F8A 0.236(13) 0.207(12) 0.329(15) -0.013(12) -0.039(14) 0.121(12)
O5A 0.236(13) 0.207(12) 0.329(15) -0.013(12) -0.039(14) 0.121(12)
O6A 0.236(13) 0.207(12) 0.329(15) -0.013(12) -0.039(14) 0.121(12)
C5A 0.236(13) 0.207(12) 0.329(15) -0.013(12) -0.039(14) 0.121(12)
C6A 0.236(13) 0.207(12) 0.329(15) -0.013(12) -0.039(14) 0.121(12)
F1A 0.236(13) 0.207(12) 0.329(15) -0.013(12) -0.039(14) 0.121(12)
F2A 0.236(13) 0.207(12) 0.329(15) -0.013(12) -0.039(14) 0.121(12)
F3A 0.236(13) 0.207(12) 0.329(15) -0.013(12) -0.039(14) 0.121(12)
O1A 0.236(13) 0.207(12) 0.329(15) -0.013(12) -0.039(14) 0.121(12)
O2A 0.236(13) 0.207(12) 0.329(15) -0.013(12) -0.039(14) 0.121(12)
C1A 0.236(13) 0.207(12) 0.329(15) -0.013(12) -0.039(14) 0.121(12)
C2A 0.236(13) 0.207(12) 0.329(15) -0.013(12) -0.039(14) 0.121(12)
F5A 0.27(3) 0.33(4) 0.31(3) 0.01(2) 0.04(2) 0.09(3)
F6A 0.31(3) 0.26(3) 0.29(3) 0.02(2) 0.08(2) 0.12(2)
F4A 0.31(3) 0.27(3) 0.29(3) 0.01(2) 0.06(3) 0.14(3)
O3A 0.29(3) 0.26(3) 0.13(2) -0.06(2) 0.00(2) 0.10(2)
O4A 0.31(4) 0.24(3) 0.27(4) 0.03(3) 0.08(3) 0.11(3)
C3A 0.29(3) 0.27(3) 0.25(4) -0.02(2) 0.04(3) 0.12(2)
C4A 0.30(3) 0.27(3) 0.29(3) -0.01(2) 0.06(2) 0.12(2)
F12A 0.31(5) 0.27(4) 0.26(5) -0.06(3) 0.04(4) 0.12(4)
F11A 0.34(5) 0.25(4) 0.25(4) -0.03(4) 0.05(3) 0.11(4)
F10A 0.33(5) 0.25(4) 0.22(4) -0.04(3) 0.05(3) 0.11(4)
O8A 0.28(7) 0.33(7) 0.22(4) -0.04(4) 0.07(4) 0.15(6)
O7A 0.11(3) 0.15(4) 0.21(4) -0.05(3) 0.06(3) -0.03(3)
C7A 0.29(5) 0.27(4) 0.22(4) -0.04(3) 0.07(3) 0.12(4)
C8A 0.33(5) 0.27(4) 0.23(4) -0.04(3) 0.06(3) 0.12(4)

_geom_special_details            
;
 All esds (except the esd in the dihedral angle between two l.s. planes)
 are estimated using the full covariance matrix.  The cell esds are taken
 into account individually in the estimation of esds in distances, angles
 and torsion angles; correlations between esds in cell parameters are only
 used when they are defined by crystal symmetry.  An approximate (isotropic)
 treatment of cell esds is used for estimating esds involving l.s. planes.
;
loop_
_geom_bond_atom_site_label_1
_geom_bond_atom_site_label_2
_geom_bond_distance
_geom_bond_site_symmetry_2
_geom_bond_publ_flag
C5 C10 1.3900 . ?
C5 C6 1.3900 . ?
C5 C3 1.51(2) . ?
C10 H10 0.9500 . ?
C10 C9 1.3900 . ?
C9 C8 1.3900 . ?
C9 C18 1.37(3) . ?
C8 C7 1.3900 . ?
C8 C11 1.50(3) . ?
C7 H7 0.9500 . ?
C7 C6 1.3900 . ?
C6 C3 1.50(3) 2_655 ?
C2 C3 1.54(2) 3_665 ?
C2 C3 1.54(2) 2_655 ?
C2 C3 1.54(2) . ?
C2 C1 1.61(5) . ?
C4 H4A 0.9800 . ?
C4 H4B 0.9800 . ?
C4 H4C 0.9800 . ?
C4 C3 1.66(3) . ?
C20 C22 1.3900 . ?
C20 C21 1.3900 . ?
C20 C19 1.67(3) . ?
C22 H22 0.9500 . ?
C22 C23 1.3900 . ?
C23 H23 0.9500 . ?
C23 C24 1.3900 . ?
C24 H24 0.9500 . ?
C24 N2 1.3900 . ?
N2 C21 1.3900 . ?
N2 C32 1.500(18) . ?
C21 H21 0.9500 . ?
C19 C18 1.09(2) . ?
C32 H32A 0.9900 . ?
C32 H32B 0.9900 . ?
C32 C29 1.460(17) . ?
C1 H1A 0.9800 . ?
C1 H1B 0.9800 . ?
C1 H1C 0.9800 . ?
C13 C15 1.3900 . ?
C13 C14 1.3900 . ?
C13 C12 1.49(3) . ?
C15 H15 0.9500 . ?
C15 C16 1.3900 . ?
C16 H16 0.9500 . ?
C16 C17 1.3900 . ?
C17 H17 0.9500 . ?
C17 N1 1.3900 . ?
N1 C14 1.3900 . ?
N1 C25 1.505(15) . ?
C14 H14 0.9500 . ?
C12 C11 1.09(2) . ?
C25 H25A 0.9900 . ?
C25 H25B 0.9900 . ?
C25 C26 1.496(17) . ?
C26 C27 1.3900 . ?
C26 C31 1.3900 . ?
C27 H27 0.9500 . ?
C27 C28 1.3900 . ?
C28 H28 0.9500 . ?
C28 C29 1.3900 . ?
C29 C30 1.3900 . ?
C30 H30 0.9500 . ?
C30 C31 1.3900 . ?
C31 H31 0.9500 . ?
F7A C6A 1.331(19) . ?
F9A C6A 1.326(19) . ?
F8A C6A 1.332(19) . ?
O5A C5A 1.24(2) . ?
O6A C5A 1.24(2) . ?
C5A C6A 1.56(3) . ?
F1A C2A 1.352(19) . ?
F2A C2A 1.350(19) . ?
F3A C2A 1.331(19) . ?
O1A C1A 1.27(2) . ?
O2A C1A 1.27(2) . ?
C1A C2A 1.54(3) . ?
F5A C4A 1.345(19) . ?
F6A C4A 1.352(19) . ?
F4A C4A 1.349(19) . ?
O3A C3A 1.26(2) . ?
O4A C3A 1.26(2) . ?
C3A C4A 1.54(2) . ?
F12A C8A 1.341(19) . ?
F11A C8A 1.335(19) . ?
F10A C8A 1.345(19) . ?
O8A C7A 1.26(2) . ?
O7A C7A 1.26(2) . ?
C7A C8A 1.55(3) . ?

loop_
_geom_angle_atom_site_label_1
_geom_angle_atom_site_label_2
_geom_angle_atom_site_label_3
_geom_angle
_geom_angle_site_symmetry_1
_geom_angle_site_symmetry_3
_geom_angle_publ_flag
C10 C5 C6 120.0 . . ?
C10 C5 C3 130.5(15) . . ?
C6 C5 C3 109.5(15) . . ?
C5 C10 H10 120.0 . . ?
C5 C10 C9 120.0 . . ?
C9 C10 H10 120.0 . . ?
C10 C9 C8 120.0 . . ?
C18 C9 C10 123.3(17) . . ?
C18 C9 C8 116.4(17) . . ?
C9 C8 C11 121.4(17) . . ?
C7 C8 C9 120.0 . . ?
C7 C8 C11 118.6(17) . . ?
C8 C7 H7 120.0 . . ?
C6 C7 C8 120.0 . . ?
C6 C7 H7 120.0 . . ?
C5 C6 C3 112.5(15) . 2_655 ?
C7 C6 C5 120.0 . . ?
C7 C6 C3 127.5(15) . 2_655 ?
C3 C2 C3 106.9(14) 2_655 3_665 ?
C3 C2 C3 106.9(14) 2_655 . ?
C3 C2 C3 106.9(14) . 3_665 ?
C3 C2 C1 112.0(13) 3_665 . ?
C3 C2 C1 112.0(13) 2_655 . ?
C3 C2 C1 112.0(13) . . ?
H4A C4 H4B 109.5 . . ?
H4A C4 H4C 109.5 . . ?
H4B C4 H4C 109.5 . . ?
C3 C4 H4A 109.5 . . ?
C3 C4 H4B 109.5 . . ?
C3 C4 H4C 109.5 . . ?
C5 C3 C2 106.3(17) . . ?
C5 C3 C4 107.9(16) . . ?
C6 C3 C5 110.6(19) 3_665 . ?
C6 C3 C2 104.9(19) 3_665 . ?
C6 C3 C4 109.7(18) 3_665 . ?
C2 C3 C4 117.4(16) . . ?
C22 C20 C21 120.0 . . ?
C22 C20 C19 117.5(11) . . ?
C21 C20 C19 120.0(12) . . ?
C20 C22 H22 120.0 . . ?
C20 C22 C23 120.0 . . ?
C23 C22 H22 120.0 . . ?
C22 C23 H23 120.0 . . ?
C24 C23 C22 120.0 . . ?
C24 C23 H23 120.0 . . ?
C23 C24 H24 120.0 . . ?
C23 C24 N2 120.0 . . ?
N2 C24 H24 120.0 . . ?
C24 N2 C21 120.0 . . ?
C24 N2 C32 115.6(13) . . ?
C21 N2 C32 119.2(14) . . ?
C20 C21 H21 120.0 . . ?
N2 C21 C20 120.0 . . ?
N2 C21 H21 120.0 . . ?
C18 C19 C20 180.0(19) . . ?
C19 C18 C9 164.7(18) . . ?
N2 C32 H32A 112.4 . . ?
N2 C32 H32B 112.4 . . ?
H32A C32 H32B 109.9 . . ?
C29 C32 N2 96.9(16) . . ?
C29 C32 H32A 112.4 . . ?
C29 C32 H32B 112.4 . . ?
C2 C1 H1A 109.5 . . ?
C2 C1 H1B 109.5 . . ?
C2 C1 H1C 109.5 . . ?
H1A C1 H1B 109.5 . . ?
H1A C1 H1C 109.5 . . ?
H1B C1 H1C 109.5 . . ?
C15 C13 C14 120.0 . . ?
C15 C13 C12 122.7(14) . . ?
C14 C13 C12 113.1(13) . . ?
C13 C15 H15 120.0 . . ?
C13 C15 C16 120.0 . . ?
C16 C15 H15 120.0 . . ?
C15 C16 H16 120.0 . . ?
C17 C16 C15 120.0 . . ?
C17 C16 H16 120.0 . . ?
C16 C17 H17 120.0 . . ?
C16 C17 N1 120.0 . . ?
N1 C17 H17 120.0 . . ?
C17 N1 C25 119.1(13) . . ?
C14 N1 C17 120.0 . . ?
C14 N1 C25 120.6(13) . . ?
C13 C14 H14 120.0 . . ?
N1 C14 C13 120.0 . . ?
N1 C14 H14 120.0 . . ?
C11 C12 C13 180.0(4) . . ?
C12 C11 C8 171.9(18) . . ?
N1 C25 H25A 108.2 . . ?
N1 C25 H25B 108.2 . . ?
H25A C25 H25B 107.4 . . ?
C26 C25 N1 116.2(13) . . ?
C26 C25 H25A 108.2 . . ?
C26 C25 H25B 108.2 . . ?
C27 C26 C25 120.6(11) . . ?
C27 C26 C31 120.0 . . ?
C31 C26 C25 119.4(11) . . ?
C26 C27 H27 120.0 . . ?
C28 C27 C26 120.0 . . ?
C28 C27 H27 120.0 . . ?
C27 C28 H28 120.0 . . ?
C27 C28 C29 120.0 . . ?
C29 C28 H28 120.0 . . ?
C28 C29 C32 119.9(15) . . ?
C28 C29 C30 120.0 . . ?
C30 C29 C32 120.1(15) . . ?
C29 C30 H30 120.0 . . ?
C31 C30 C29 120.0 . . ?
C31 C30 H30 120.0 . . ?
C26 C31 H31 120.0 . . ?
C30 C31 C26 120.0 . . ?
C30 C31 H31 120.0 . . ?
O5A C5A O6A 134(5) . . ?
O5A C5A C6A 113(4) . . ?
O6A C5A C6A 113(4) . . ?
F7A C6A F8A 108(3) . . ?
F7A C6A C5A 111(3) . . ?
F9A C6A F7A 107(3) . . ?
F9A C6A F8A 109(3) . . ?
F9A C6A C5A 111(3) . . ?
F8A C6A C5A 110(3) . . ?
O1A C1A C2A 119(3) . . ?
O2A C1A O1A 135(4) . . ?
O2A C1A C2A 106(3) . . ?
F1A C2A C1A 110(2) . . ?
F2A C2A F1A 108(2) . . ?
F2A C2A C1A 112(2) . . ?
F3A C2A F1A 104(3) . . ?
F3A C2A F2A 110(3) . . ?
F3A C2A C1A 112(3) . . ?
O3A C3A C4A 111(3) . . ?
O4A C3A O3A 114(3) . . ?
O4A C3A C4A 135(3) . . ?
F5A C4A F6A 100(3) . . ?
F5A C4A F4A 103(3) . . ?
F5A C4A C3A 116(3) . . ?
F6A C4A C3A 115(2) . . ?
F4A C4A F6A 105(3) . . ?
F4A C4A C3A 116(2) . . ?
O8A C7A C8A 122(4) . . ?
O7A C7A O8A 129(4) . . ?
O7A C7A C8A 109(3) . . ?
F12A C8A F10A 107(3) . . ?
F12A C8A C7A 111(3) . . ?
F11A C8A F12A 108(3) . . ?
F11A C8A F10A 108(3) . . ?
F11A C8A C7A 114(3) . . ?
F10A C8A C7A 108(3) . . ?

loop_
_geom_torsion_atom_site_label_1
_geom_torsion_atom_site_label_2
_geom_torsion_atom_site_label_3
_geom_torsion_atom_site_label_4
_geom_torsion
_geom_torsion_site_symmetry_1
_geom_torsion_site_symmetry_2
_geom_torsion_site_symmetry_3
_geom_torsion_site_symmetry_4
_geom_torsion_publ_flag
C5 C10 C9 C8 0.0 . . . . ?
C5 C10 C9 C18 -172.9(16) . . . . ?
C10 C5 C6 C7 0.0 . . . . ?
C10 C5 C6 C3 178.9(13) . . . 2_655 ?
C10 C5 C3 C6 -66.6(19) . . . 3_665 ?
C10 C5 C3 C2 -179.9(13) . . . . ?
C10 C5 C3 C4 53.4(18) . . . . ?
C10 C9 C8 C7 0.0 . . . . ?
C10 C9 C8 C11 179.8(16) . . . . ?
C10 C9 C18 C19 -21(7) . . . . ?
C9 C8 C7 C6 0.0 . . . . ?
C8 C9 C18 C19 166(6) . . . . ?
C8 C7 C6 C5 0.0 . . . . ?
C8 C7 C6 C3 -178.7(15) . . . 2_655 ?
C6 C5 C10 C9 0.0 . . . . ?
C6 C5 C3 C6 112.6(15) . . . 3_665 ?
C6 C5 C3 C2 -0.7(19) . . . . ?
C6 C5 C3 C4 -127.4(13) . . . . ?
C3 C5 C10 C9 179.1(15) . . . . ?
C3 C5 C6 C7 -179.3(12) . . . . ?
C3 C5 C6 C3 -0.3(16) . . . 2_655 ?
C3 C2 C3 C5 1(2) 2_655 . . . ?
C3 C2 C3 C5 115.6(11) 3_665 . . . ?
C3 C2 C3 C6 -115.7(15) 2_655 . . 3_665 ?
C3 C2 C3 C6 -2(2) 3_665 . . 3_665 ?
C3 C2 C3 C4 122(3) 2_655 . . . ?
C3 C2 C3 C4 -124(3) 3_665 . . . ?
C20 C22 C23 C24 0.0 . . . . ?
C22 C20 C21 N2 0.0 . . . . ?
C22 C23 C24 N2 0.0 . . . . ?
C23 C24 N2 C21 0.0 . . . . ?
C23 C24 N2 C32 -154(3) . . . . ?
C24 N2 C21 C20 0.0 . . . . ?
C24 N2 C32 C29 -168.4(18) . . . . ?
N2 C32 C29 C28 -114.5(18) . . . . ?
N2 C32 C29 C30 67(2) . . . . ?
C21 C20 C22 C23 0.0 . . . . ?
C21 N2 C32 C29 37(3) . . . . ?
C19 C20 C22 C23 -162(2) . . . . ?
C19 C20 C21 N2 162(2) . . . . ?
C18 C9 C8 C7 173.4(15) . . . . ?
C18 C9 C8 C11 -7(2) . . . . ?
C32 N2 C21 C20 154(3) . . . . ?
C32 C29 C30 C31 178.3(17) . . . . ?
C1 C2 C3 C5 -121.5(10) . . . . ?
C1 C2 C3 C6 121.3(14) . . . 3_665 ?
C1 C2 C3 C4 -1(2) . . . . ?
C13 C15 C16 C17 0.0 . . . . ?
C15 C13 C14 N1 0.0 . . . . ?
C15 C16 C17 N1 0.0 . . . . ?
C16 C17 N1 C14 0.0 . . . . ?
C16 C17 N1 C25 -174(2) . . . . ?
C17 N1 C14 C13 0.0 . . . . ?
C17 N1 C25 C26 131.9(16) . . . . ?
N1 C25 C26 C27 111.5(18) . . . . ?
N1 C25 C26 C31 -67.8(18) . . . . ?
C14 C13 C15 C16 0.0 . . . . ?
C14 N1 C25 C26 -42(3) . . . . ?
C12 C13 C15 C16 155.3(19) . . . . ?
C12 C13 C14 N1 -157.5(18) . . . . ?
C11 C8 C7 C6 -179.8(16) . . . . ?
C25 N1 C14 C13 174(2) . . . . ?
C25 C26 C27 C28 -179.4(6) . . . . ?
C25 C26 C31 C30 179.4(6) . . . . ?
C26 C27 C28 C29 0.0 . . . . ?
C27 C26 C31 C30 0.0 . . . . ?
C27 C28 C29 C32 -178.3(17) . . . . ?
C27 C28 C29 C30 0.0 . . . . ?
C28 C29 C30 C31 0.0 . . . . ?
C29 C30 C31 C26 0.0 . . . . ?
C31 C26 C27 C28 0.0 . . . . ?
O5A C5A C6A F7A 66(5) . . . . ?
O5A C5A C6A F9A -175(5) . . . . ?
O5A C5A C6A F8A -54(5) . . . . ?
O6A C5A C6A F7A -114(5) . . . . ?
O6A C5A C6A F9A 5(5) . . . . ?
O6A C5A C6A F8A 126(5) . . . . ?
O1A C1A C2A F1A -91(3) . . . . ?
O1A C1A C2A F2A 30(4) . . . . ?
O1A C1A C2A F3A 154(4) . . . . ?
O2A C1A C2A F1A 86(3) . . . . ?
O2A C1A C2A F2A -154(3) . . . . ?
O2A C1A C2A F3A -29(3) . . . . ?
O3A C3A C4A F5A -127(4) . . . . ?
O3A C3A C4A F6A -11(4) . . . . ?
O3A C3A C4A F4A 112(4) . . . . ?
O4A C3A C4A F5A 53(5) . . . . ?
O4A C3A C4A F6A 169(4) . . . . ?
O4A C3A C4A F4A -68(5) . . . . ?
O8A C7A C8A F12A -48(5) . . . . ?
O8A C7A C8A F11A 74(5) . . . . ?
O8A C7A C8A F10A -166(5) . . . . ?
O7A C7A C8A F12A 130(5) . . . . ?
O7A C7A C8A F11A -107(5) . . . . ?
O7A C7A C8A F10A 13(5) . . . . ?

_smtbx_masks_special_details     
;
A solvent mask was calculated and 148 electrons were 
found in a volume of 3458\%A^3^ in 1 void per unit cell. 
This is consistent with the presence of 3[C2H3N] per 
Asymmetric Unit which account for 132 electrons 
per unit cell.
;
loop_
_smtbx_masks_void_nr
_smtbx_masks_void_average_x
_smtbx_masks_void_average_y
_smtbx_masks_void_average_z
_smtbx_masks_void_volume
_smtbx_masks_void_count_electrons
_smtbx_masks_void_content
1 -0.599 -0.585 -0.549 3458.4 147.6 '6 Acetonitrile'

_smtbx_masks_void_probe_radius   1.2
_smtbx_masks_void_truncation_radius 1.2
_shelx_res_file                  
;
TITL Badjic_PK20230327 in P-31c
    p-31c.res
    created by SHELXL-2019/1 at 13:31:58 on 15-Aug-2023
REM SHELXT solution in P31c: R1 0.443, Rweak 0.132, Alpha 0.072
REM <I/s> 0.747 for 145 systematic absences, Orientation as input
REM Flack x = -0.061 ( 1.532 ) from 948 Parsons' quotients
REM Formula found by SHELXT: C52 N35
CELL 0.71073 25.207 25.207 14.984 90 90 120
ZERR 2 0.0012 0.0012 0.001 0 0 0
LATT -1
SYMM -Y,+X-Y,+Z
SYMM +Y-X,-X,+Z
SYMM +Y,+X,0.5+Z
SYMM -Y+X,-Y,0.5+Z
SYMM -X,-X+Y,0.5+Z
SFAC C H F N O
UNIT 220 146 34 18 24
RIGU
DFIX 1.39 0.005 C6 C5 C10 C5 C10 C9 C8 C9 C8 C7 C6 C7 C13 C15 C16 C15 C17 =
 C16 N1 C14 N1 C17 C13 C14 C20 C21 C20 C22 C23 C22 C24 C23 N2 C24 N2 C21 C28 =
 C27 C31 C30 C31 C26 C26 C27 C29 C28 C29 C30
DFIX 1.45 C29 C32 N2 C32 C26 C25 N1 C25
DFIX 1.1 C11 C12 C19 C18
FLAT 0.005 C11 C12 C13 C14 N1 C17 C16 C15 C25
FLAT 0.005 C32 C25 C26 C27 C28 C29 C30 C31
FLAT 0.005 C18 C19 C20 C22 C23 C24 N2 C21 C32
DFIX 2.5 C14 C25
DFIX 2.5 C17 C25
DFIX 2.5 C21 C32
DFIX 2.5 C24 C32
DFIX 2.5 C30 C32
DFIX 2.5 C32 C28
DFIX 2.5 C27 C25
DFIX 2.5 C31 C25
EADP C11 C18
EADP C12 C19
EADP C13 C20
EADP C14 C21
EADP N1 N2
EADP C17 C24
EADP C16 C23
EADP C15 C22
DFIX 1.34 F7A C6A F8A C6A
DANG 2.16 F7A F9A F9A F8A
DANG 2.15 F7A F8A
DANG 2.37 F7A C5A
DFIX 1.33 F9A C6A
DANG 2.42 F9A C5A
DANG 2.39 F8A C5A
DFIX 1.25 O5A C5A
DANG 2.25 O5A O6A
DANG 2.38 O5A C6A
DFIX 1.24 O6A C5A
DANG 2.35 O6A C6A
DFIX 1.55 C5A C6A
SADI C6A F7A C6A F9A C6A F8A
SADI 0.04 C5A F7A C5A F9A C5A F8A
SADI 0.04 F7A F9A F9A F8A F8A F7A
SADI C5A O6A C5A O5A
FLAT C5A C6A O5A O6A
SIMU F7A F9A F8A O5A O6A C5A C6A
DFIX 1.34 F1A C2A F3A C2A
DANG 2.16 F1A F2A F2A F3A
DANG 2.15 F1A F3A
DANG 2.37 F1A C1A
DFIX 1.33 F2A C2A
DANG 2.42 F2A C1A
DANG 2.39 F3A C1A
DFIX 1.25 O1A C1A
DANG 2.25 O1A O2A
DANG 2.38 O1A C2A
DFIX 1.24 O2A C1A
DANG 2.35 O2A C2A
DFIX 1.55 C1A C2A
SADI C2A F1A C2A F2A C2A F3A
SADI 0.04 C1A F1A C1A F2A C1A F3A
SADI 0.04 F1A F2A F2A F3A F3A F1A
SADI C1A O2A C1A O1A
FLAT C1A C2A O1A O2A
SIMU F1A F2A F3A O1A O2A C1A C2A
EADP O5A F7A C6A F9A F8A C5A O6A O1A F1A C2A F2A F3A C1A O2A
DFIX 1.34 F5A C4A F4A C4A
DANG 2.16 F5A F6A F6A F4A
DANG 2.15 F5A F4A
DANG 2.37 F5A C3A
DFIX 1.33 F6A C4A
DANG 2.42 F6A C3A
DANG 2.39 F4A C3A
DFIX 1.25 O3A C3A
DANG 2.25 O3A O4A
DANG 2.38 O3A C4A
DFIX 1.24 O4A C3A
DANG 2.35 O4A C4A
DFIX 1.55 C3A C4A
SADI C4A F5A C4A F6A C4A F4A
SADI 0.04 C3A F5A C3A F6A C3A F4A
SADI 0.04 F5A F6A F6A F4A F4A F5A
SADI C3A O4A C3A O3A
FLAT C3A C4A O3A O4A
SIMU F5A F6A F4A O3A O4A C3A C4A
DFIX 1.34 F12A C8A F10A C8A
DANG 2.16 F12A F11A F11A F10A
DANG 2.15 F12A F10A
DANG 2.37 F12A C7A
DFIX 1.33 F11A C8A
DANG 2.42 F11A C7A
DANG 2.39 F10A C7A
DFIX 1.25 O8A C7A
DANG 2.25 O8A O7A
DANG 2.38 O8A C8A
DFIX 1.24 O7A C7A
DANG 2.35 O7A C8A
DFIX 1.55 C7A C8A
SADI C8A F12A C8A F11A C8A F10A
SADI 0.04 C7A F12A C7A F11A C7A F10A
SADI 0.04 F12A F11A F11A F10A F10A F12A
SADI C7A O7A C7A O8A
FLAT C7A C8A O8A O7A
SIMU F12A F11A F10A O8A O7A C7A C8A
ISOR 0.01 0.02 C31
EADP C32 C29 C28 C27 C26 C31 C25 C30

L.S. 100
PLAN  10
TEMP -173.15
CONF
FREE O3A H14
BOND
list 4
MORE -1
BOND $H
ABIN
fmap 2
acta
TWIN 0 1 0 1 0 0 0 0 -1 2
REM <olex2.extras>
REM <HklSrc "%.\\p-31c.hkl">
REM </olex2.extras>

WGHT    0.200000
BASF   0.46148
FVAR       0.31761
PART 1
AFIX  66
C5    1    0.596111    0.249246    0.566950    11.00000    0.11031    0.07632 =
         0.08711    0.01137    0.00350    0.04930
C10   1    0.547325    0.205756    0.516734    11.00000    0.11037    0.07644 =
         0.11050    0.00563    0.00190    0.04058
AFIX  43
H10   2    0.509527    0.205529    0.516020    11.00000   -1.20000
AFIX  65
C9    1    0.553844    0.162599    0.467562    11.00000    0.11494    0.06740 =
         0.11255    0.01195    0.00624    0.03458
C8    1    0.609149    0.162931    0.468604    11.00000    0.11864    0.08382 =
         0.13583   -0.01922   -0.00206    0.04229
C7    1    0.657935    0.206420    0.518819    11.00000    0.10732    0.06366 =
         0.09253    0.01964    0.00765    0.03431
AFIX  43
H7    2    0.695734    0.206647    0.519531    11.00000   -1.20000
AFIX  65
C6    1    0.651417    0.249578    0.567993    11.00000    0.10013    0.07045 =
         0.08654    0.00862   -0.00197    0.03500
AFIX   0
C2    1    0.666667    0.333333    0.662790    10.33333    0.11833    0.11833 =
         0.08996    0.00000    0.00000    0.05917
C4    1    0.543623    0.271517    0.696598    11.00000    0.13718    0.08695 =
         0.11053    0.00704    0.00962    0.07417
AFIX 137
H4A   2    0.526250    0.227034    0.699863    11.00000   -1.50000
H4B   2    0.511978    0.280653    0.676866    11.00000   -1.50000
H4C   2    0.558578    0.289530    0.755664    11.00000   -1.50000
AFIX   0
C3    1    0.601358    0.300898    0.624396    11.00000    0.11277    0.08771 =
         0.08746    0.00272   -0.00903    0.05301
AFIX  66
C20   1    0.402441    0.048925    0.318936    11.00000    0.17936    0.18093 =
         0.26461   -0.11291   -0.03048    0.09251
C22   1    0.348926    0.043776    0.353654    11.00000    0.18687    0.21071 =
         0.27110   -0.09789   -0.02095    0.11050
AFIX  43
H22   2    0.351038    0.073087    0.395497    11.00000   -1.20000
AFIX  65
C23   1    0.292320   -0.004260    0.327149    11.00000    0.19928    0.21838 =
         0.32399   -0.11504   -0.03166    0.11875
AFIX  43
H23   2    0.255745   -0.007779    0.350877    11.00000   -1.20000
AFIX  65
C24   1    0.289229   -0.047147    0.265925    11.00000    0.23893    0.25344 =
         0.31699   -0.13277   -0.04756    0.14142
AFIX  43
H24   2    0.250541   -0.079977    0.247810    11.00000   -1.20000
AFIX  65
N2    4    0.342744   -0.041999    0.231206    11.00000    0.22741    0.20445 =
         0.30263   -0.14356   -0.05717    0.11164
C21   1    0.399350    0.006037    0.257711    11.00000    0.20184    0.20040 =
         0.26877   -0.11987   -0.03536    0.10721
AFIX  43
H21   2    0.435925    0.009555    0.233982    11.00000   -1.20000
AFIX   0
C19   1    0.467630    0.093439    0.373576    11.00000    0.16019    0.17870 =
         0.23140   -0.08631   -0.02361    0.08478
C18   1    0.510145    0.122469    0.409215    11.00000    0.13778    0.09330 =
         0.14024   -0.01092    0.00749    0.04517
C32   1    0.336778   -0.070758    0.141372    11.00000    0.24862    0.18901 =
         0.28311   -0.14747   -0.06002    0.10554
AFIX  23
H32A  2    0.302606   -0.113629    0.139080    10.33333   -1.20000
H32B  2    0.332446   -0.046680    0.092624    11.00000   -1.20000
AFIX   0
C1    1    0.666667    0.333333    0.770037    10.33333    0.09346    0.09346 =
         0.08453    0.00000    0.00000    0.04673
AFIX 137
H1A   2    0.686317    0.375623    0.791838    10.33333   -1.50000
H1B   2    0.689306    0.313683    0.791838    10.33333   -1.50000
H1C   2    0.624377    0.310694    0.791838    10.33333   -1.50000
AFIX  66
C13   1    0.648557    0.047461    0.331571    11.00000    0.17936    0.18093 =
         0.26461   -0.11291   -0.03048    0.09251
C15   1    0.675751    0.017819    0.373343    11.00000    0.18687    0.21071 =
         0.27110   -0.09789   -0.02095    0.11050
AFIX  43
H15   2    0.697993    0.033792    0.427223    11.00000   -1.20000
AFIX  65
C16   1    0.670401   -0.035194    0.336281    11.00000    0.19928    0.21838 =
         0.32399   -0.11504   -0.03166    0.11875
AFIX  43
H16   2    0.688986   -0.055453    0.364831    11.00000   -1.20000
AFIX  65
C17   1    0.637857   -0.058566    0.257447    11.00000    0.23893    0.25344 =
         0.31699   -0.13277   -0.04756    0.14142
AFIX  43
H17   2    0.634201   -0.094798    0.232117    11.00000   -1.20000
AFIX  65
N1    4    0.610664   -0.028925    0.215674    11.00000    0.22741    0.20445 =
         0.30263   -0.14356   -0.05717    0.11164
C14   1    0.616012    0.024089    0.252735    11.00000    0.20184    0.20040 =
         0.26877   -0.11987   -0.03536    0.10721
AFIX  43
H14   2    0.597426    0.044347    0.224186    11.00000   -1.20000
AFIX   0
C12   1    0.630717    0.087484    0.380597    11.00000    0.16019    0.17870 =
         0.23140   -0.08631   -0.02361    0.08478
C11   1    0.617684    0.116739    0.416439    11.00000    0.13778    0.09330 =
         0.14024   -0.01092    0.00749    0.04517
C25   1    0.570186   -0.058477    0.135884    11.00000    0.24862    0.18901 =
         0.28311   -0.14747   -0.06002    0.10554
AFIX  23
H25A  2    0.592713   -0.035832    0.081831    11.00000   -1.20000
H25B  2    0.562856   -0.100768    0.130498    11.00000   -1.20000
AFIX  66
C26   1    0.509456   -0.061349    0.136753    11.00000    0.24862    0.18901 =
         0.28311   -0.14747   -0.06002    0.10554
C27   1    0.497144   -0.026620    0.077145    11.00000    0.24862    0.18901 =
         0.28311   -0.14747   -0.06002    0.10554
AFIX  43
H27   2    0.527289   -0.001056    0.034962    11.00000   -1.20000
AFIX  65
C28   1    0.440725   -0.029297    0.079257    11.00000    0.24862    0.18901 =
         0.28311   -0.14747   -0.06002    0.10554
AFIX  43
H28   2    0.432310   -0.005561    0.038517    11.00000   -1.20000
AFIX  65
C29   1    0.396618   -0.066701    0.140977    11.00000    0.24862    0.18901 =
         0.28311   -0.14747   -0.06002    0.10554
C30   1    0.408930   -0.101430    0.200585    11.00000    0.24862    0.18901 =
         0.28311   -0.14747   -0.06002    0.10554
AFIX  43
H30   2    0.378785   -0.126995    0.242768    11.00000   -1.20000
AFIX  65
C31   1    0.465348   -0.098755    0.198475    11.00000    0.24862    0.18901 =
         0.28311   -0.14747   -0.06002    0.10554
AFIX  43
H31   2    0.473763   -0.122490    0.239214    11.00000   -1.20000
AFIX   0

PART -2
F7A   3    0.645411    0.338527    0.396845    10.33333    0.23602    0.20713 =
         0.32864   -0.01342   -0.03911    0.12078
F9A   3    0.630358    0.247355    0.392340    10.33333    0.23602    0.20713 =
         0.32864   -0.01342   -0.03911    0.12078
F8A   3    0.657618    0.303093    0.272607    10.33333    0.23602    0.20713 =
         0.32864   -0.01342   -0.03911    0.12078
O5A   5    0.547933    0.299847    0.273847    10.33333    0.23602    0.20713 =
         0.32864   -0.01342   -0.03911    0.12078
O6A   5    0.520099    0.213279    0.355585    10.33333    0.23602    0.20713 =
         0.32864   -0.01342   -0.03911    0.12078
C5A   1    0.555116    0.264090    0.322116    10.33333    0.23602    0.20713 =
         0.32864   -0.01342   -0.03911    0.12078
C6A   1    0.623587    0.288530    0.346315    10.33333    0.23602    0.20713 =
         0.32864   -0.01342   -0.03911    0.12078

PART -1
F1A   3    0.423048    0.265140    0.370539    10.66667    0.23602    0.20713 =
         0.32864   -0.01342   -0.03911    0.12078
F2A   3    0.463081    0.209092    0.408707    10.66667    0.23602    0.20713 =
         0.32864   -0.01342   -0.03911    0.12078
F3A   3    0.381400    0.173964    0.323479    10.33333    0.23602    0.20713 =
         0.32864   -0.01342   -0.03911    0.12078
O1A   5    0.393390    0.198523    0.554483    10.66667    0.23602    0.20713 =
         0.32864   -0.01342   -0.03911    0.12078
O2A   5    0.314019    0.164253    0.449331    10.66667    0.23602    0.20713 =
         0.32864   -0.01342   -0.03911    0.12078
C1A   1    0.368577    0.187422    0.477746    10.66667    0.23602    0.20713 =
         0.32864   -0.01342   -0.03911    0.12078
C2A   1    0.409703    0.208090    0.394637    10.66667    0.23602    0.20713 =
         0.32864   -0.01342   -0.03911    0.12078

F5A   3    0.635743    0.208339    0.094402    10.66667    0.26965    0.33250 =
         0.30754    0.00877    0.04352    0.09449
F6A   3    0.569373    0.171522    0.192022    10.66667    0.30554    0.26234 =
         0.29245    0.01797    0.07969    0.12377
F4A   3    0.664061    0.223107    0.228912    10.66667    0.31193    0.26935 =
         0.29325    0.01297    0.05888    0.13677
O3A   5    0.579863    0.074981    0.203401    10.66667    0.28750    0.25619 =
         0.13380   -0.05638    0.00134    0.09772
O4A   5    0.666825    0.104789    0.146276    10.66667    0.30710    0.23596 =
         0.27164    0.02708    0.07530    0.11154
C3A   1    0.627987    0.119066    0.171585    10.66667    0.29301    0.27327 =
         0.24947   -0.02117    0.04299    0.11662
C4A   1    0.625059    0.178822    0.172892    10.66667    0.30028    0.27448 =
         0.29308   -0.00682    0.06318    0.12125
F12A  3    0.382599    0.136424    0.003883    10.33333    0.30717    0.27335 =
         0.25762   -0.05551    0.04474    0.11971
F11A  3    0.463709    0.215313    0.055975    10.33333    0.33745    0.25422 =
         0.25209   -0.03044    0.04858    0.11407
F10A  3    0.373878    0.202061    0.086757    10.33333    0.33360    0.25320 =
         0.22306   -0.04120    0.05230    0.11160
O8A   5    0.424768    0.226380   -0.135754    10.33333    0.28099    0.33420 =
         0.21930   -0.04149    0.07026    0.15240
O7A   5    0.385589    0.266186   -0.037022    10.33333    0.11296    0.15359 =
         0.20656   -0.04939    0.06207   -0.02800
C7A   1    0.407166    0.232812   -0.059901    10.33333    0.28713    0.27396 =
         0.22346   -0.04055    0.07323    0.11595
C8A   1    0.407957    0.196275    0.022560    10.33333    0.32933    0.26584 =
         0.22626   -0.04490    0.05523    0.11593
HKLF 4


REM  Badjic_PK20230327 in P-31c
REM wR2 = 0.4500, GooF = S = 1.396, Restrained GooF = 1.380 for all data
REM R1 = 0.1611 for 2539 Fo > 4sig(Fo) and 0.2652 for all 5758 data
REM 334 parameters refined using 760 restraints

END

WGHT      0.2000      0.0000

REM Highest difference peak  0.603,  deepest hole -0.389,  1-sigma level  0.093
Q1    1   0.6667  0.3333  0.3740  10.33333  0.05    0.60
Q2    1   0.6764  0.0322  0.3544  11.00000  0.05    0.44
Q3    1   0.4694 -0.0812  0.1619  11.00000  0.05    0.35
Q4    1   0.3899  0.2182  0.5808  11.00000  0.05    0.35
Q5    1   0.5647  0.1514  0.4474  11.00000  0.05    0.32
Q6    1   0.4503  0.0825  0.3541  11.00000  0.05    0.31
Q7    1   0.3391 -0.1098  0.1871  11.00000  0.05    0.29
Q8    1   0.6057  0.0939  0.4014  11.00000  0.05    0.29
Q9    1   0.4078  0.0218  0.3084  11.00000  0.05    0.29
Q10   1   0.6597  0.0370  0.0346  11.00000  0.05    0.29
;
_shelx_res_checksum              16632
_shelx_fab_file                  
;
0 0 2 40.7050 41.2407
0 0 4 48.3681 -9.3312
0 0 6 -3.3662 5.9765
0 0 8 22.7910 -19.0420
0 0 10 -1.0920 -12.3872
0 0 12 0.6869 -1.9156
0 0 14 1.6683 -0.7737
1 0 0 -22.4575 0.0463
1 0 1 -2.7618 -34.6597
1 0 2 -33.5665 13.7616
1 0 3 8.3827 -9.1571
1 0 4 -14.7598 10.3978
1 0 5 1.8676 -6.8832
1 0 6 -1.8876 10.0849
1 0 7 -1.5643 -3.6586
1 0 8 4.6193 -1.4577
1 0 9 -2.1865 -1.4927
1 0 10 -0.9638 1.9811
1 0 11 -1.1422 -0.8854
1 0 12 -0.6050 0.0675
1 0 13 0.3452 -0.8158
1 0 14 -0.1000 -0.5779
1 0 15 0.7908 -1.1646
1 1 -14 1.8725 -5.9912
1 1 -12 0.0853 -0.5346
1 1 -10 7.1194 -4.3860
1 1 -8 -4.3941 -0.8213
1 1 -6 0.2885 -1.1283
1 1 -4 14.9075 -6.1705
1 1 -2 13.4876 3.7585
1 1 0 -39.2417 -11.8642
1 1 2 -7.8065 9.5457
1 1 4 -32.4699 32.7641
1 1 6 13.2329 21.9794
1 1 8 -0.0973 0.3119
1 1 10 -2.7047 -0.5709
1 1 12 2.3810 -0.0945
1 1 14 -5.1589 -0.2027
2 0 0 -58.7775 0.0172
2 0 1 -5.5512 -7.2190
2 0 2 48.8042 -16.0902
2 0 3 17.4269 42.2831
2 0 4 18.2015 -36.3140
2 0 5 -9.6981 1.6308
2 0 6 -1.8531 -17.8090
2 0 7 -2.9112 1.0168
2 0 8 -1.3587 -6.2312
2 0 9 5.7400 1.1665
2 0 10 -1.1053 -4.3229
2 0 11 1.6370 3.0535
2 0 12 -0.8575 0.8421
2 0 13 -1.1443 -0.6479
2 0 14 -4.8554 1.6074
2 1 -14 -2.4290 -4.2344
2 1 -13 -0.4627 -1.2005
2 1 -12 -0.1077 0.1426
2 1 -11 -0.0231 -2.2899
2 1 -10 0.5641 -4.8795
2 1 -9 -5.0992 -1.9252
2 1 -8 0.3864 -0.8267
2 1 -7 -10.7803 10.1252
2 1 -6 -1.7160 6.5952
2 1 -5 -28.8668 -9.8868
2 1 -4 15.5121 -4.5668
2 1 -3 -31.6168 21.4419
2 1 -2 35.2747 -25.4586
2 1 -1 -9.6422 37.0401
2 1 0 -41.2214 -12.8439
2 1 1 20.5238 36.8424
2 1 2 -0.8210 6.8844
2 1 3 54.2792 44.1545
2 1 4 -16.2407 -7.1351
2 1 5 38.2627 -0.9873
2 1 6 -3.4873 -4.5935
2 1 7 12.2695 -8.5040
2 1 8 -8.3502 4.8594
2 1 9 2.1056 3.3104
2 1 10 -0.9430 5.1386
2 1 11 -0.6288 -0.0912
2 1 12 -0.6918 -0.9343
2 1 13 -1.8749 -0.4068
2 1 14 -4.7109 2.5564
2 2 -14 2.2625 -4.1196
2 2 -12 -0.9134 -1.1284
2 2 -10 5.0999 3.8448
2 2 -8 13.6872 -9.0386
2 2 -6 -9.0022 -7.6248
2 2 -4 30.2608 1.9160
2 2 -2 27.9380 -65.8935
2 2 0 12.0572 3.5255
2 2 2 -14.1404 22.9753
2 2 4 -26.6510 -11.0221
2 2 6 -10.6120 18.9833
2 2 8 5.0252 -2.0683
2 2 10 -5.6467 -1.9731
2 2 12 -2.7707 -1.1602
2 2 14 -5.1792 -0.4842
3 0 0 -104.9935 0.0256
3 0 1 -37.2947 -20.0417
3 0 2 35.5890 52.4033
3 0 3 -47.6565 23.7154
3 0 4 27.8805 47.7868
3 0 5 13.5859 5.8208
3 0 6 9.1373 19.3124
3 0 7 -3.2263 0.6923
3 0 8 -6.1759 5.9930
3 0 9 -3.7561 1.0967
3 0 10 3.4432 -1.9168
3 0 11 -0.4529 1.8002
3 0 12 1.4745 -1.7638
3 0 13 0.3947 -0.4756
3 0 14 -4.4572 2.1110
3 1 -14 -1.6633 -3.3160
3 1 -13 1.7877 0.9960
3 1 -12 -0.1485 -1.4029
3 1 -11 -3.3128 0.9223
3 1 -10 -1.5483 -4.2141
3 1 -9 -2.8875 3.2345
3 1 -8 1.9354 -7.7379
3 1 -7 -1.1154 15.9162
3 1 -6 2.8516 1.3281
3 1 -5 -18.5517 3.1934
3 1 -4 -7.5878 22.3783
3 1 -3 46.4182 5.6575
3 1 -2 37.2943 16.9801
3 1 -1 14.4679 46.5479
3 1 0 38.2420 8.0367
3 1 1 -4.0783 42.0751
3 1 2 29.0848 -45.1879
3 1 3 -13.2524 2.6448
3 1 4 -39.7736 -11.5740
3 1 5 6.5715 4.4698
3 1 6 -1.3450 11.0279
3 1 7 1.0157 -4.4454
3 1 8 4.3065 -6.3206
3 1 9 5.3194 -0.0994
3 1 10 0.0095 4.6985
3 1 11 -1.0679 -1.0745
3 1 12 -0.7116 0.9834
3 1 13 0.7786 -0.1020
3 1 14 -4.7932 0.8865
3 2 -14 0.4396 -1.0791
3 2 -13 0.0503 0.4629
3 2 -12 -0.9383 0.7840
3 2 -11 1.2745 -0.6576
3 2 -10 2.0672 -4.8320
3 2 -9 9.0992 -4.1507
3 2 -8 -2.4272 -5.4514
3 2 -7 -8.6750 1.1335
3 2 -6 -10.7981 1.1999
3 2 -5 -13.1630 -3.1952
3 2 -4 18.0809 -10.9274
3 2 -3 33.3253 -6.9305
3 2 -2 -9.0371 -31.2280
3 2 -1 23.6942 1.6531
3 2 0 13.2320 17.7693
3 2 1 -21.7096 8.6457
3 2 2 1.9061 -18.2951
3 2 3 -27.3411 -23.2097
3 2 4 4.6724 10.0813
3 2 5 -15.5094 -2.3381
3 2 6 7.3946 4.8558
3 2 7 6.9520 2.5667
3 2 8 4.6812 2.3330
3 2 9 -6.2421 -0.2685
3 2 10 2.0114 1.1903
3 2 11 -1.6489 -0.2712
3 2 12 -0.9750 -2.6484
3 2 13 1.1338 0.2561
3 2 14 -0.1737 4.7027
3 3 -14 -0.7049 0.8918
3 3 -12 1.7066 1.0037
3 3 -10 5.4732 1.8510
3 3 -8 5.3220 0.2673
3 3 -6 -9.5469 -19.2150
3 3 -4 -27.6947 -14.4030
3 3 -2 -17.7097 67.6294
3 3 0 71.6001 11.4657
3 3 2 17.5229 -133.2120
3 3 4 6.7340 -2.9136
3 3 6 2.7811 13.2003
3 3 8 -3.1763 -2.2558
3 3 10 -0.5824 -0.9915
3 3 12 0.2433 -0.4284
3 3 14 -1.5174 3.0289
4 0 0 -100.4506 0.0115
4 0 1 46.4941 73.0257
4 0 2 40.5090 50.2757
4 0 3 16.6598 -60.5942
4 0 4 27.5745 -9.8703
4 0 5 43.1361 -6.0563
4 0 6 2.4289 -0.9850
4 0 7 0.8360 10.3055
4 0 8 2.9828 11.8308
4 0 9 0.9689 -3.4077
4 0 10 5.0927 0.9327
4 0 11 -6.2363 1.6074
4 0 12 0.1347 -0.6939
4 0 13 0.3366 0.0496
4 0 14 -4.9962 -1.3059
4 1 -14 -0.6716 0.2595
4 1 -13 -1.7510 -0.8764
4 1 -12 -0.4254 -0.0477
4 1 -11 -1.0311 3.5404
4 1 -10 0.7750 1.6753
4 1 -9 -3.6157 4.9979
4 1 -8 6.5819 1.4934
4 1 -7 -6.0392 4.7434
4 1 -6 0.5724 -10.7101
4 1 -5 -25.4011 3.4599
4 1 -4 9.3370 -16.9394
4 1 -3 61.2494 19.5457
4 1 -2 29.1178 -25.3036
4 1 -1 23.1867 25.8179
4 1 0 5.4638 23.0851
4 1 1 -18.4646 10.6853
4 1 2 27.2822 -15.8225
4 1 3 -4.7476 4.2610
4 1 4 8.1157 -0.6269
4 1 5 38.4852 28.6584
4 1 6 -3.9994 -2.0232
4 1 7 2.6853 -11.8886
4 1 8 1.6204 0.8950
4 1 9 -6.4399 3.8304
4 1 10 2.7335 0.8275
4 1 11 4.8085 2.3438
4 1 12 -0.0957 1.1444
4 1 13 -0.8028 0.4138
4 1 14 -1.0962 2.0707
4 2 -14 0.3394 -0.4296
4 2 -13 -0.3775 0.7219
4 2 -12 -1.0172 0.8379
4 2 -11 0.4480 0.2068
4 2 -10 -0.0359 -0.8711
4 2 -9 -2.6144 6.9425
4 2 -8 3.8356 2.6526
4 2 -7 -4.0094 13.4767
4 2 -6 -15.3576 3.1974
4 2 -5 11.5944 -32.8030
4 2 -4 0.0544 -11.1294
4 2 -3 12.4668 -10.3129
4 2 -2 -10.6185 -7.3132
4 2 -1 26.3331 26.2281
4 2 0 -0.7977 48.2380
4 2 1 4.9816 23.3625
4 2 2 -3.6249 -39.7429
4 2 3 20.7947 -26.2389
4 2 4 -12.9798 12.2496
4 2 5 -7.1174 -25.0446
4 2 6 -5.0666 9.9566
4 2 7 8.6717 -9.8185
4 2 8 9.5900 -3.7400
4 2 9 -10.0301 -5.8866
4 2 10 -5.5870 2.1174
4 2 11 -1.4802 -1.5901
4 2 12 -0.3501 0.2688
4 2 13 -0.0304 -0.0628
4 2 14 -2.9015 0.5718
4 3 -14 0.6323 0.5223
4 3 -13 0.1012 0.5060
4 3 -12 1.5403 -0.4616
4 3 -11 1.1205 -2.7432
4 3 -10 2.3886 0.9222
4 3 -9 -0.7866 7.3560
4 3 -8 -4.8263 -4.7377
4 3 -7 -7.1626 0.3825
4 3 -6 -2.7699 -3.2713
4 3 -5 -14.1879 -7.0967
4 3 -4 22.1684 -9.4912
4 3 -3 7.3537 10.3752
4 3 -2 2.0722 5.3786
4 3 -1 38.0922 -35.5836
4 3 0 -19.0345 46.4492
4 3 1 -43.4646 -17.5741
4 3 2 -11.3946 -15.2256
4 3 3 0.5103 2.8606
4 3 4 36.6644 2.2976
4 3 5 12.9213 -16.8066
4 3 6 14.8328 9.3312
4 3 7 -6.9315 8.3752
4 3 8 6.5432 3.9543
4 3 9 -6.5440 3.1384
4 3 10 4.9327 -3.4929
4 3 11 0.7124 -2.0677
4 3 12 0.7073 1.4409
4 3 13 -1.8621 -0.5878
4 3 14 1.0425 0.4650
4 4 -14 -1.2077 0.4080
4 4 -12 1.1615 1.7251
4 4 -10 -0.3481 3.4569
4 4 -8 -3.3180 4.2954
4 4 -6 1.4567 -4.5305
4 4 -4 14.6500 -18.2149
4 4 -2 32.9588 -6.6850
4 4 0 -19.9131 13.2708
4 4 2 -30.2613 7.8184
4 4 4 17.5358 -4.9522
4 4 6 12.6935 9.1809
4 4 8 -4.9685 0.4881
4 4 10 0.1657 -0.9245
4 4 12 0.8161 -2.2940
4 4 14 1.9491 -1.0720
5 0 0 -27.3013 -0.0507
5 0 1 46.1362 24.8269
5 0 2 -21.6640 1.2469
5 0 3 -10.5297 -13.0256
5 0 4 11.4708 5.2765
5 0 5 -0.9681 7.9062
5 0 6 8.8776 5.1781
5 0 7 -3.3303 -1.3089
5 0 8 -2.4553 -5.6427
5 0 9 8.1708 -4.0686
5 0 10 -4.5859 4.2048
5 0 11 -1.8778 0.4052
5 0 12 1.2635 1.7066
5 0 13 -1.4484 1.6693
5 0 14 -0.0762 -0.5978
5 1 -14 -0.5632 -0.6936
5 1 -13 0.5059 -0.6277
5 1 -12 -0.6976 2.1528
5 1 -11 -2.2187 0.5264
5 1 -10 -0.0651 -2.8074
5 1 -9 -5.1802 2.6049
5 1 -8 -1.7029 5.9696
5 1 -7 -9.6106 1.5534
5 1 -6 -5.1291 15.7741
5 1 -5 -8.0581 2.5131
5 1 -4 33.7886 3.2256
5 1 -3 34.2998 39.7498
5 1 -2 -0.0953 -20.7086
5 1 -1 -21.7213 -18.5986
5 1 0 3.8824 67.9991
5 1 1 0.7927 -36.8055
5 1 2 -2.3290 -4.3493
5 1 3 15.5008 14.5427
5 1 4 30.7175 -22.7009
5 1 5 -9.5909 11.9383
5 1 6 -5.0801 -17.5830
5 1 7 4.1127 -6.2726
5 1 8 5.7782 -6.5409
5 1 9 -0.9401 -6.8593
5 1 10 2.6638 1.5197
5 1 11 0.9165 -3.1030
5 1 12 1.1923 -1.5299
5 1 13 1.7988 -0.0993
5 1 14 0.0173 1.1652
5 2 -14 -0.0168 -0.3053
5 2 -13 0.7197 -0.4410
5 2 -12 1.6242 -0.8001
5 2 -11 -0.6776 1.8786
5 2 -10 0.8423 -2.3811
5 2 -9 1.6657 0.9457
5 2 -8 -5.4607 1.9863
5 2 -7 -5.9290 -8.2877
5 2 -6 -4.8975 -7.8460
5 2 -5 -13.5190 7.5867
5 2 -4 -3.1124 -8.7811
5 2 -3 15.8186 40.9233
5 2 -2 12.7345 -8.5668
5 2 -1 20.8229 -53.5595
5 2 0 10.2522 49.6402
5 2 1 -58.8749 -39.7782
5 2 2 -19.7093 -2.2623
5 2 3 -23.4576 51.1273
5 2 4 -11.4503 3.0245
5 2 5 -4.0148 0.9429
5 2 6 -15.3725 -8.2127
5 2 7 4.9227 -6.5055
5 2 8 -3.5423 -9.3331
5 2 9 -2.1606 -4.3580
5 2 10 -0.3177 2.0119
5 2 11 1.6635 4.4219
5 2 12 2.5710 0.8894
5 2 13 0.3235 0.4349
5 2 14 0.0453 -0.4777
5 3 -14 0.5090 1.1481
5 3 -13 -0.8036 -1.2556
5 3 -12 -2.0452 -1.1985
5 3 -11 -0.2516 3.1466
5 3 -10 -0.0772 0.2316
5 3 -9 -3.4751 1.8693
5 3 -8 3.4268 2.4432
5 3 -7 -13.3947 -8.4484
5 3 -6 -2.5078 -3.8259
5 3 -5 -2.1413 13.7893
5 3 -4 -17.7487 -5.6998
5 3 -3 -12.4902 -0.7571
5 3 -2 24.0183 -9.4057
5 3 -1 25.6091 -55.9469
5 3 0 -1.6959 11.3967
5 3 1 -31.5472 -29.2475
5 3 2 -19.4368 -11.0106
5 3 3 -0.7428 13.3992
5 3 4 -21.5073 -31.0554
5 3 5 17.7833 -11.8600
5 3 6 10.3891 10.1009
5 3 7 0.2147 -8.6500
5 3 8 13.5013 7.6127
5 3 9 -0.8282 -10.1525
5 3 10 -0.7940 -0.8889
5 3 11 1.3835 2.6968
5 3 12 -2.2095 1.0456
5 3 13 -0.1850 -2.0106
5 3 14 3.4286 0.2391
5 4 -14 1.6010 -0.4096
5 4 -13 -0.6955 0.7206
5 4 -12 -0.7760 -1.1912
5 4 -11 -0.0158 -0.5644
5 4 -10 -6.7376 1.5381
5 4 -9 -0.8291 -1.2459
5 4 -8 2.4439 -3.0862
5 4 -7 0.6480 -1.9513
5 4 -6 -2.4718 0.4366
5 4 -5 0.2618 8.9138
5 4 -4 -5.8799 -2.8148
5 4 -3 -21.0444 -11.0207
5 4 -2 19.9624 3.6145
5 4 -1 11.2762 -37.0249
5 4 0 -23.9204 2.1678
5 4 1 -22.2301 -23.2483
5 4 2 -14.6490 11.0129
5 4 3 6.6203 -4.1490
5 4 4 -2.9361 0.4721
5 4 5 6.7381 8.5574
5 4 6 9.2593 2.9325
5 4 7 -1.1596 6.2856
5 4 8 1.9479 -4.3484
5 4 9 0.4557 -1.0569
5 4 10 -1.1528 2.5379
5 4 11 -1.7454 -0.0619
5 4 12 -0.0859 1.0188
5 4 13 -0.3245 1.8247
5 4 14 6.9970 -0.2955
5 5 -12 -0.8134 -0.0693
5 5 -10 -2.6442 0.3064
5 5 -8 -0.7746 1.1397
5 5 -6 0.5787 5.4245
5 5 -4 5.6643 -9.1926
5 5 -2 2.6019 20.2269
5 5 0 28.1074 3.3892
5 5 2 -0.3766 -39.6963
5 5 4 -26.6729 -0.5718
5 5 6 -7.6252 -2.6233
5 5 8 4.2975 -10.2050
5 5 10 3.1683 -3.1591
5 5 12 -2.6904 -1.8843
6 0 0 21.3850 -0.0094
6 0 1 50.9608 11.2258
6 0 2 -19.6825 -3.9868
6 0 3 19.4741 29.6912
6 0 4 15.8868 -17.7402
6 0 5 4.9537 -4.9602
6 0 6 -13.7068 16.3555
6 0 7 6.2483 1.1904
6 0 8 4.6232 -3.5624
6 0 9 -2.0606 -0.4681
6 0 10 -6.1619 0.8821
6 0 11 -1.2626 -1.4879
6 0 12 2.8877 3.5607
6 0 13 2.2852 -0.0344
6 0 14 0.0161 -0.6781
6 1 -14 0.3833 0.3182
6 1 -13 0.3384 1.4103
6 1 -12 -0.3842 -1.6144
6 1 -11 2.2207 -1.0651
6 1 -10 -0.8700 3.2638
6 1 -9 -0.1566 0.1499
6 1 -8 5.4426 2.4253
6 1 -7 10.1608 -5.9429
6 1 -6 7.1216 -4.0446
6 1 -5 4.6597 -11.3385
6 1 -4 17.0369 -0.0771
6 1 -3 4.1558 41.6762
6 1 -2 10.7002 -11.4771
6 1 -1 -25.5514 -1.3974
6 1 0 12.6208 37.9970
6 1 1 -14.7739 -34.8380
6 1 2 -11.4114 -17.3956
6 1 3 3.4206 27.6589
6 1 4 14.9390 -18.0539
6 1 5 -10.8419 -19.2909
6 1 6 -10.5410 3.2597
6 1 7 -7.8128 -5.1549
6 1 8 3.1272 -7.0683
6 1 9 0.1785 -3.6006
6 1 10 -0.5050 -0.1497
6 1 11 -1.1710 -1.3894
6 1 12 -1.4786 1.2943
6 1 13 -0.1721 2.3147
6 1 14 0.5700 1.0359
6 2 -14 -0.5902 -0.8104
6 2 -13 -0.1164 0.0093
6 2 -12 -0.8424 -0.8215
6 2 -11 0.4169 -1.8848
6 2 -10 -0.9294 1.1029
6 2 -9 -2.0147 0.7462
6 2 -8 -2.1223 1.1924
6 2 -7 -1.9979 -0.7400
6 2 -6 0.6866 9.5087
6 2 -5 3.6432 0.8625
6 2 -4 -2.3527 6.5481
6 2 -3 -8.5537 -3.8384
6 2 -2 27.5855 -28.9793
6 2 -1 -10.4057 -18.0005
6 2 0 -14.9485 14.2965
6 2 1 -4.2042 -11.0451
6 2 2 19.0942 23.2103
6 2 3 10.6675 24.9693
6 2 4 -0.2225 0.1241
6 2 5 -6.7920 -18.1850
6 2 6 -1.5364 7.7783
6 2 7 -9.3296 5.5814
6 2 8 7.7510 -7.8892
6 2 9 2.0324 0.9673
6 2 10 -2.0669 0.8208
6 2 11 0.0228 -0.1414
6 2 12 -0.0164 -2.4990
6 2 13 -1.4434 -0.5612
6 2 14 -0.3934 -0.2346
6 3 -13 0.5196 0.9090
6 3 -12 -0.6907 -1.6580
6 3 -11 0.6715 -0.0965
6 3 -10 0.8436 -2.1538
6 3 -9 -2.4681 -4.3792
6 3 -8 -5.0432 -0.7252
6 3 -7 -7.8548 -4.2546
6 3 -6 -3.7438 9.5548
6 3 -5 3.2752 8.7339
6 3 -4 -0.8553 -2.3025
6 3 -3 -23.7755 -11.1428
6 3 -2 20.5500 -15.2356
6 3 -1 2.0819 -28.7405
6 3 0 -16.6141 -7.4534
6 3 1 -21.8342 -9.3796
6 3 2 28.5740 8.8954
6 3 3 4.6467 16.5545
6 3 4 13.7094 -20.6480
6 3 5 -3.9084 3.4190
6 3 6 -4.1222 0.3285
6 3 7 3.1524 -6.7482
6 3 8 -5.0006 1.9367
6 3 9 3.0418 -3.0379
6 3 10 -2.2933 0.3002
6 3 11 -0.5565 0.4338
6 3 12 -3.2351 -0.6121
6 3 13 0.4165 -0.2631
6 4 -13 -0.0207 -0.9434
6 4 -12 0.7656 0.1212
6 4 -11 1.6274 0.9504
6 4 -10 0.0773 1.6154
6 4 -9 0.0647 -5.8026
6 4 -8 -3.8225 -3.8172
6 4 -7 -2.4733 -1.7223
6 4 -6 -0.6732 1.1129
6 4 -5 10.5530 5.3398
6 4 -4 25.7091 5.6195
6 4 -3 -7.9637 -6.3266
6 4 -2 8.3749 -0.9620
6 4 -1 3.5782 10.3261
6 4 0 -17.7428 1.4007
6 4 1 -10.8386 18.2249
6 4 2 6.9650 -6.5562
6 4 3 31.5714 -2.1271
6 4 4 12.0336 -3.8680
6 4 5 4.5161 7.8650
6 4 6 1.0179 6.3352
6 4 7 3.1630 -3.0619
6 4 8 -1.7098 -1.9640
6 4 9 -0.1166 1.0627
6 4 10 0.5017 0.4258
6 4 11 1.4832 -0.9024
6 4 12 0.1457 -0.1110
6 4 13 -0.4512 -1.1617
6 5 -13 0.6568 0.9907
6 5 -12 0.4016 -0.3303
6 5 -11 1.3196 -0.1482
6 5 -10 0.9717 0.7129
6 5 -9 -1.7132 -3.2382
6 5 -8 -0.6219 4.3844
6 5 -7 -0.5130 -0.6386
6 5 -6 3.1040 0.9903
6 5 -5 -0.5436 -0.4055
6 5 -4 8.4100 -1.1005
6 5 -3 -1.3162 2.1907
6 5 -2 -33.2619 0.6265
6 5 -1 1.0638 11.1422
6 5 0 8.4308 8.3126
6 5 1 -13.3547 10.9073
6 5 2 4.5306 -2.5846
6 5 3 -3.8134 3.0819
6 5 4 -7.4400 10.6094
6 5 5 -3.4276 3.1146
6 5 6 -5.0441 -3.9033
6 5 7 -0.0629 -3.5537
6 5 8 -2.7147 -5.6399
6 5 9 -2.1930 -3.4926
6 5 10 -1.6908 0.4888
6 5 11 -1.3062 0.9678
6 5 12 0.5907 0.2212
6 5 13 0.5152 1.3796
6 6 -12 -1.8455 1.0449
6 6 -10 3.8349 -0.8516
6 6 -8 1.9829 -2.0340
6 6 -6 0.4243 -9.4919
6 6 -4 17.2850 0.8169
6 6 -2 -21.8886 -11.0019
6 6 0 -12.7296 -6.6724
6 6 2 34.0764 -2.6906
6 6 4 1.4762 -18.1175
6 6 6 -9.3622 7.8220
6 6 8 2.8420 4.0650
6 6 10 1.1660 -0.1592
6 6 12 0.9989 0.0860
7 0 0 31.7336 0.0134
7 0 1 -6.8927 19.5259
7 0 2 -15.3946 -29.8100
7 0 3 -3.3372 11.9491
7 0 4 5.2225 5.5479
7 0 5 5.6469 3.9605
7 0 6 22.5998 3.6976
7 0 7 2.5754 13.6110
7 0 8 0.7491 -6.6640
7 0 9 -5.3159 2.6592
7 0 10 -0.1480 3.4450
7 0 11 -0.2049 -2.8480
7 0 12 0.0086 -2.3586
7 0 13 0.3970 1.9283
7 0 14 -0.1403 0.7675
7 1 -14 0.0487 0.8863
7 1 -13 -0.7414 -0.0185
7 1 -12 -0.6810 0.7877
7 1 -11 -1.8088 0.6458
7 1 -10 6.0884 1.3378
7 1 -9 0.9913 0.1776
7 1 -8 -6.9896 -1.7962
7 1 -7 -10.1793 -5.0587
7 1 -6 -3.4261 5.3099
7 1 -5 0.7391 4.1449
7 1 -4 2.0279 -5.5089
7 1 -3 13.6663 -11.3799
7 1 -2 18.4243 6.1241
7 1 -1 -8.8543 16.0537
7 1 0 -15.1313 20.7084
7 1 1 -28.3598 -1.1878
7 1 2 -0.2672 -7.1554
7 1 3 -7.4085 -7.6864
7 1 4 4.8108 -5.3281
7 1 5 -5.0209 -0.6600
7 1 6 1.6229 14.0408
7 1 7 -0.4471 17.6567
7 1 8 3.3113 -2.3079
7 1 9 -2.6991 -0.5697
7 1 10 2.4715 0.2546
7 1 11 3.7532 -0.1736
7 1 12 -1.1788 -1.0901
7 1 13 2.0088 -0.4386
7 1 14 -0.8080 0.0688
7 2 -13 1.0498 1.0141
7 2 -12 0.4132 -0.2634
7 2 -11 -0.3467 2.2201
7 2 -10 -2.8362 -3.6546
7 2 -9 3.0964 0.5572
7 2 -8 -1.1186 -4.0357
7 2 -7 -2.6672 -12.1594
7 2 -6 -1.6192 6.9410
7 2 -5 10.4013 4.8241
7 2 -4 -16.0770 -2.9909
7 2 -3 12.1329 -9.5643
7 2 -2 7.5472 15.7973
7 2 -1 -11.7526 -11.3193
7 2 0 5.9539 -14.5986
7 2 1 -11.9564 -7.3342
7 2 2 14.2870 -12.4844
7 2 3 7.4691 28.4554
7 2 4 -2.1866 -0.7036
7 2 5 -5.4726 5.1651
7 2 6 -7.0567 0.1397
7 2 7 -5.7873 -4.0271
7 2 8 6.1192 -6.5016
7 2 9 -0.0422 3.6995
7 2 10 -3.1758 6.1476
7 2 11 -1.3528 -0.7273
7 2 12 -1.3992 0.9816
7 2 13 -1.2168 -1.6500
7 3 -13 -0.3581 0.5479
7 3 -12 0.8874 -1.0398
7 3 -11 1.2155 0.5516
7 3 -10 -2.5957 -2.7071
7 3 -9 1.3405 -1.7361
7 3 -8 4.7649 -2.5139
7 3 -7 -0.1724 0.4434
7 3 -6 -2.9157 4.6502
7 3 -5 12.2397 0.1890
7 3 -4 1.0677 8.3593
7 3 -3 0.9299 -0.2060
7 3 -2 0.6117 13.0418
7 3 -1 -8.4456 22.2649
7 3 0 7.1007 -4.9406
7 3 1 8.4331 3.2951
7 3 2 -1.7825 -20.6786
7 3 3 17.6507 -4.5891
7 3 4 -1.3206 -5.4423
7 3 5 -11.1568 11.3423
7 3 6 3.4900 0.8982
7 3 7 3.1191 -0.6889
7 3 8 5.5288 -1.7365
7 3 9 -1.6542 2.7781
7 3 10 -0.5091 1.1065
7 3 11 -4.3552 -1.6682
7 3 12 -1.3359 -0.1460
7 3 13 -0.1762 -1.2645
7 4 -13 -0.1312 0.8904
7 4 -12 1.0545 -0.7502
7 4 -11 2.4082 -1.1617
7 4 -10 1.5867 1.3555
7 4 -9 -1.9166 0.2160
7 4 -8 0.5262 -4.0502
7 4 -7 4.7577 7.0626
7 4 -6 3.5244 -4.7482
7 4 -5 4.8034 -8.5417
7 4 -4 6.7553 2.3691
7 4 -3 18.8619 -10.4780
7 4 -2 -21.7927 -9.0652
7 4 -1 7.7609 7.0617
7 4 0 1.6725 3.7017
7 4 1 -5.2093 8.4555
7 4 2 8.1502 -12.0954
7 4 3 -0.5290 -14.8426
7 4 4 2.5441 -1.8026
7 4 5 -3.8713 1.2755
7 4 6 2.8090 -4.7034
7 4 7 8.7980 10.0837
7 4 8 -4.6161 -3.0769
7 4 9 0.1326 0.8611
7 4 10 1.9532 -0.1439
7 4 11 -3.5671 -0.7359
7 4 12 0.2636 -0.2908
7 4 13 -0.5826 -0.3450
7 5 -13 0.4907 -0.7302
7 5 -12 -0.3367 0.3439
7 5 -11 0.0159 0.2369
7 5 -10 0.2772 -0.8103
7 5 -9 1.5562 3.1589
7 5 -8 -0.4873 0.9712
7 5 -7 9.6343 -3.2778
7 5 -6 11.1049 0.3489
7 5 -5 -0.0160 5.6085
7 5 -4 -2.3850 4.8330
7 5 -3 5.8381 7.0266
7 5 -2 -16.3553 7.1490
7 5 -1 4.0022 -3.6151
7 5 0 4.8133 -1.5312
7 5 1 4.4770 17.1929
7 5 2 18.1441 -2.9400
7 5 3 6.9702 11.0318
7 5 4 -9.5445 1.4795
7 5 5 -0.5268 -4.4678
7 5 6 -5.5846 7.8490
7 5 7 0.2226 -1.8934
7 5 8 0.5450 2.7406
7 5 9 -1.9649 0.4646
7 5 10 2.2881 -1.2967
7 5 11 -0.9944 2.6945
7 5 12 1.9697 -0.5450
7 5 13 0.3496 -1.5251
7 6 -12 -0.7047 -0.2041
7 6 -11 -0.3040 0.2309
7 6 -10 -2.9623 -2.4800
7 6 -9 1.7919 -1.2355
7 6 -8 0.1856 1.3811
7 6 -7 -2.7236 5.8628
7 6 -6 8.4493 -5.2651
7 6 -5 2.6560 9.3274
7 6 -4 -10.0678 -2.0088
7 6 -3 -3.8250 -10.0662
7 6 -2 7.0815 8.7344
7 6 -1 -5.0744 -5.1807
7 6 0 -1.9142 -6.8796
7 6 1 2.4732 -4.4310
7 6 2 5.4105 7.3135
7 6 3 -4.7828 -12.9798
7 6 4 -7.8890 -6.8128
7 6 5 -10.9298 3.6989
7 6 6 6.3616 5.7515
7 6 7 3.0844 4.6194
7 6 8 3.1944 -2.5980
7 6 9 -0.3490 0.3365
7 6 10 0.1030 -1.2495
7 6 11 0.4787 0.0509
7 6 12 0.6943 -0.1672
7 7 -12 1.7695 -1.6162
7 7 -10 -1.2022 -1.1680
7 7 -8 1.9009 -2.3574
7 7 -6 1.6149 -0.4257
7 7 -4 -9.7574 9.9569
7 7 -2 16.2500 8.2943
7 7 0 22.9656 -6.4725
7 7 2 10.7804 -6.7398
7 7 4 -3.9348 -16.1805
7 7 6 0.7052 -2.1464
7 7 8 1.2678 -2.6867
7 7 10 0.0041 -1.6587
7 7 12 0.8403 0.9134
8 0 0 8.7697 0.0118
8 0 1 -27.9657 12.0981
8 0 2 -1.4438 -13.0863
8 0 3 3.8661 -27.8318
8 0 4 -12.4996 2.6654
8 0 5 21.6997 -12.0886
8 0 6 16.0842 12.7093
8 0 7 4.3226 9.8331
8 0 8 1.2944 -3.2684
8 0 9 -6.5796 8.0093
8 0 10 1.3631 0.4229
8 0 11 2.9765 0.5613
8 0 12 1.4865 -0.0455
8 0 13 1.5319 0.8417
8 1 -13 -1.3817 3.4342
8 1 -12 -2.7406 0.7712
8 1 -11 -2.9142 -1.0343
8 1 -10 1.5079 3.7180
8 1 -9 -1.2687 0.8647
8 1 -8 -7.5894 7.4204
8 1 -7 0.7926 9.0153
8 1 -6 -4.6174 -1.5463
8 1 -5 2.5361 -0.0635
8 1 -4 -13.7407 -20.6444
8 1 -3 -7.9648 -39.5483
8 1 -2 3.6113 20.6526
8 1 -1 -9.1720 12.0488
8 1 0 15.1452 13.0296
8 1 1 0.8655 10.1040
8 1 2 -10.3326 -8.0432
8 1 3 6.8123 -23.7680
8 1 4 1.3062 -2.1871
8 1 5 11.6204 -13.0124
8 1 6 5.8746 8.0696
8 1 7 11.6026 10.5977
8 1 8 0.4843 -6.1712
8 1 9 -1.1616 0.0337
8 1 10 -0.3118 -4.7210
8 1 11 1.1224 -0.9748
8 1 12 -2.5890 -1.3876
8 1 13 3.0483 0.1996
8 2 -13 -0.1675 -1.2951
8 2 -12 0.9089 -1.7560
8 2 -11 0.8977 -1.1439
8 2 -10 -3.2717 -3.7388
8 2 -9 -0.7549 2.6515
8 2 -8 1.2446 1.1219
8 2 -7 8.4758 -2.2732
8 2 -6 -12.3087 10.3076
8 2 -5 8.9031 -2.3804
8 2 -4 0.8541 -5.0561
8 2 -3 2.7801 -9.7954
8 2 -2 -7.8780 1.6204
8 2 -1 -17.0465 11.2929
8 2 0 -3.9341 8.3281
8 2 1 9.8407 2.0416
8 2 2 -1.7568 1.9632
8 2 3 24.8925 2.4501
8 2 4 14.1282 -0.6858
8 2 5 -2.7783 5.3712
8 2 6 -8.8102 0.9525
8 2 7 -7.3691 4.6674
8 2 8 8.3132 -4.5047
8 2 9 4.0768 6.3735
8 2 10 -0.6854 0.0165
8 2 11 1.2138 -0.5172
8 2 12 1.8271 1.7301
8 2 13 -0.9671 -1.7250
8 3 -13 0.0606 -0.3667
8 3 -12 0.2736 -0.4717
8 3 -11 2.1739 0.1742
8 3 -10 -0.7976 -0.3609
8 3 -9 -2.0762 1.2471
8 3 -8 8.1262 0.6762
8 3 -7 4.1263 5.1958
8 3 -6 -5.4502 7.6644
8 3 -5 -0.5528 -0.5306
8 3 -4 -4.5622 -1.6363
8 3 -3 17.3301 -8.0021
8 3 -2 -3.8378 0.8434
8 3 -1 4.4787 8.5752
8 3 0 18.4383 8.8283
8 3 1 2.7370 5.9809
8 3 2 -10.0589 -11.9257
8 3 3 -2.1552 7.6570
8 3 4 -5.0842 -5.0631
8 3 5 1.7587 6.2652
8 3 6 -3.4986 -13.3455
8 3 7 7.2791 0.9316
8 3 8 -1.4438 2.6346
8 3 9 4.9205 0.8865
8 3 10 -1.0484 -0.4491
8 3 11 -4.0316 1.3065
8 3 12 -0.0769 0.6427
8 3 13 1.2885 0.6024
8 4 -13 0.1944 -0.0197
8 4 -12 0.7773 0.8310
8 4 -11 0.3837 -0.6024
8 4 -10 -0.1509 4.0677
8 4 -9 -0.5698 1.1574
8 4 -8 5.8421 -1.6330
8 4 -7 1.6648 4.8834
8 4 -6 -1.8674 -3.1989
8 4 -5 -2.4408 1.1612
8 4 -4 -7.6008 -0.9355
8 4 -3 4.2779 -12.4652
8 4 -2 -6.7836 -19.7886
8 4 -1 -10.3131 -1.3089
8 4 0 -19.4953 -1.4460
8 4 1 3.5600 12.1770
8 4 2 -3.5467 6.5989
8 4 3 0.2637 -3.3476
8 4 4 -15.4721 4.3731
8 4 5 2.2631 -13.6424
8 4 6 -0.4705 6.9208
8 4 7 -0.1770 5.9780
8 4 8 1.7796 3.4916
8 4 9 1.1868 5.0951
8 4 10 -0.6142 -0.1248
8 4 11 -0.5247 -1.0243
8 4 12 2.5716 0.6534
8 4 13 -1.5047 1.0284
8 5 -12 -0.0963 -0.2274
8 5 -11 -0.3477 0.3541
8 5 -10 -0.4165 2.1431
8 5 -9 -0.9280 1.3210
8 5 -8 -1.4112 -3.5167
8 5 -7 1.9354 -1.5106
8 5 -6 -4.0230 -0.7670
8 5 -5 6.8163 0.1196
8 5 -4 -7.6761 -1.3318
8 5 -3 -0.7258 -3.9304
8 5 -2 18.3971 -5.2809
8 5 -1 -5.2263 -4.0776
8 5 0 -10.1399 -10.6654
8 5 1 1.6339 6.2459
8 5 2 4.0614 8.3057
8 5 3 12.7294 -2.4900
8 5 4 -3.1230 -5.3185
8 5 5 -8.4630 -1.3393
8 5 6 -4.2314 1.9559
8 5 7 -1.1770 -0.0194
8 5 8 -0.3500 -0.1346
8 5 9 -1.0265 -0.3333
8 5 10 1.0134 -1.6221
8 5 11 0.1867 0.4969
8 5 12 0.4886 -0.8109
8 6 -12 0.8863 -0.5273
8 6 -11 -0.1248 0.7102
8 6 -10 0.3191 0.9970
8 6 -9 1.8420 -1.3292
8 6 -8 2.3482 -1.9669
8 6 -7 -0.9528 1.9981
8 6 -6 5.3648 2.5646
8 6 -5 -2.2195 0.1444
8 6 -4 -1.0558 5.6134
8 6 -3 -1.7095 -5.1138
8 6 -2 12.9630 -2.6266
8 6 -1 -6.0912 3.0715
8 6 0 -10.1808 -5.2829
8 6 1 7.2708 1.9637
8 6 2 -7.7868 10.0935
8 6 3 12.4604 -2.7031
8 6 4 -5.0331 -9.5776
8 6 5 -4.0298 5.0765
8 6 6 -0.5122 -3.7584
8 6 7 -0.3052 -0.1003
8 6 8 1.4245 -0.2908
8 6 9 0.1194 -0.6027
8 6 10 -0.3945 1.1452
8 6 11 0.6495 0.0519
8 6 12 -0.6179 0.8593
8 7 -12 1.2622 -0.8511
8 7 -11 -2.1439 0.4877
8 7 -10 3.6547 -0.4517
8 7 -9 -0.2900 -0.7186
8 7 -8 1.3733 -3.6851
8 7 -7 0.3216 -1.4529
8 7 -6 -2.3859 0.2975
8 7 -5 -0.6666 -1.3177
8 7 -4 -0.5442 1.1344
8 7 -3 8.6349 6.6338
8 7 -2 6.0091 2.3972
8 7 -1 -5.6625 -0.3023
8 7 0 8.5794 7.2591
8 7 1 -3.1724 -3.6042
8 7 2 -5.7638 -0.6861
8 7 3 2.8068 4.2110
8 7 4 0.2665 2.7494
8 7 5 1.5077 -1.3698
8 7 6 -0.9256 -1.5936
8 7 7 -3.1111 -1.0267
8 7 8 2.0092 2.0917
8 7 9 -0.4765 -1.2372
8 7 10 -0.6325 -0.5379
8 7 11 0.5006 -0.9458
8 7 12 -1.0661 0.0506
8 8 -10 2.7513 -2.3288
8 8 -8 3.1260 -2.3224
8 8 -6 2.9317 -1.1793
8 8 -4 -2.8187 -2.0250
8 8 -2 -0.8601 -4.4577
8 8 0 7.6363 0.6240
8 8 2 -6.0726 -3.9810
8 8 4 -0.5252 6.9434
8 8 6 1.2569 1.5084
8 8 8 3.0526 1.4348
8 8 10 -1.1188 3.4262
9 0 0 11.6969 0.0014
9 0 1 -0.6600 -3.3575
9 0 2 -4.2746 14.9157
9 0 3 2.8630 -16.9155
9 0 4 -0.2601 9.3662
9 0 5 22.4369 -22.6675
9 0 6 0.5973 8.6381
9 0 7 6.3501 -0.2014
9 0 8 -9.9019 -4.3406
9 0 9 0.6835 1.4182
9 0 10 3.1898 1.3975
9 0 11 7.7900 -2.5976
9 0 12 -1.8120 2.9822
9 0 13 -1.4594 -1.3877
9 1 -13 1.1668 -0.0221
9 1 -12 0.0893 -1.4125
9 1 -11 0.9472 -0.2494
9 1 -10 2.6193 2.1009
9 1 -9 -1.6687 -5.1290
9 1 -8 -0.2878 5.9960
9 1 -7 -3.1480 -3.1140
9 1 -6 2.7173 -2.1797
9 1 -5 -14.5610 0.3095
9 1 -4 5.1211 -10.7494
9 1 -3 -0.0108 1.8958
9 1 -2 -1.9325 1.3870
9 1 -1 3.5416 -1.1138
9 1 0 10.2052 10.3915
9 1 1 2.6742 -9.3176
9 1 2 -8.2522 2.2403
9 1 3 -11.9649 -4.9629
9 1 4 14.4855 -0.1959
9 1 5 7.9755 -13.4320
9 1 6 -3.9042 5.1194
9 1 7 3.7894 3.5486
9 1 8 -2.2878 -6.0973
9 1 9 -1.0526 -4.4971
9 1 10 -0.4336 0.6209
9 1 11 -1.1868 1.7114
9 1 12 0.2396 0.7579
9 1 13 -0.5146 0.2117
9 2 -13 0.5373 -0.5985
9 2 -12 -1.2243 -1.1798
9 2 -11 -0.9937 -2.1699
9 2 -10 -1.0520 -2.4493
9 2 -9 -3.1260 4.8270
9 2 -8 6.7319 -5.1203
9 2 -7 3.9365 -0.3901
9 2 -6 -5.4566 -1.3676
9 2 -5 -7.5379 -0.9380
9 2 -4 -7.2545 -6.9120
9 2 -3 8.0198 -5.8181
9 2 -2 -16.5700 6.9351
9 2 -1 11.1440 6.4511
9 2 0 12.7638 16.0271
9 2 1 -10.0079 -4.1052
9 2 2 3.0579 -25.8931
9 2 3 0.7792 3.6590
9 2 4 -0.9631 -10.4393
9 2 5 14.1424 -1.0527
9 2 6 -12.3568 -1.7071
9 2 7 -5.3065 -1.7124
9 2 8 3.0060 0.0234
9 2 9 1.9772 -2.4483
9 2 10 0.5187 0.9043
9 2 11 0.0828 -1.1798
9 2 12 -0.1293 0.9022
9 2 13 -0.7461 -1.1826
9 3 -13 0.0122 -0.4019
9 3 -12 -0.5876 -0.1064
9 3 -11 0.5474 -0.0794
9 3 -10 1.4639 1.0273
9 3 -9 -1.3086 1.0161
9 3 -8 6.5311 1.3337
9 3 -7 4.1865 -1.9469
9 3 -6 -0.8902 2.2547
9 3 -5 -4.1629 2.9238
9 3 -4 1.8726 -6.4826
9 3 -3 8.2859 -4.2873
9 3 -2 -2.1144 -6.7534
9 3 -1 11.3329 -7.6173
9 3 0 6.9465 -6.8843
9 3 1 -2.4375 0.8269
9 3 2 -2.5995 -14.2183
9 3 3 1.6843 8.9562
9 3 4 -5.9582 7.5729
9 3 5 3.4036 -13.2543
9 3 6 1.9093 -6.5599
9 3 7 -0.6936 -1.4990
9 3 8 -1.2831 -4.7836
9 3 9 2.3958 1.8904
9 3 10 0.4859 0.2553
9 3 11 -2.6679 -0.6456
9 3 12 2.8404 -1.0093
9 3 13 0.3062 0.3263
9 4 -12 -1.3308 0.6545
9 4 -11 -0.9203 0.2541
9 4 -10 -0.4528 0.8165
9 4 -9 -0.2864 2.0176
9 4 -8 -2.5696 -4.8381
9 4 -7 -3.4490 -6.2507
9 4 -6 1.1012 -1.5905
9 4 -5 2.1579 -1.8707
9 4 -4 0.6100 -2.6744
9 4 -3 6.1457 -1.8935
9 4 -2 -0.0519 1.0284
9 4 -1 4.1008 3.6909
9 4 0 -8.5515 -8.2292
9 4 1 0.5429 2.2526
9 4 2 -9.8565 10.3597
9 4 3 0.8130 0.7867
9 4 4 0.0534 7.3079
9 4 5 1.2195 -1.3444
9 4 6 2.9519 -0.0509
9 4 7 6.8485 0.4400
9 4 8 3.4045 0.6533
9 4 9 0.9615 4.4117
9 4 10 -2.2259 -0.4746
9 4 11 1.7587 -1.7354
9 4 12 1.3250 -0.1107
9 5 -12 1.5805 -0.2184
9 5 -11 -0.3976 -0.8938
9 5 -10 -0.8940 0.9152
9 5 -9 2.0467 1.0216
9 5 -8 -1.8401 2.2373
9 5 -7 1.3812 -2.7164
9 5 -6 4.2834 -2.8165
9 5 -5 -6.1623 2.1769
9 5 -4 -3.0836 0.7858
9 5 -3 -3.0036 0.0433
9 5 -2 7.3124 9.6905
9 5 -1 2.0199 -3.2114
9 5 0 -0.8661 -2.8467
9 5 1 2.8153 -0.6452
9 5 2 -7.1385 4.0452
9 5 3 8.6225 -0.2567
9 5 4 -0.9745 -3.3741
9 5 5 -2.8470 6.8525
9 5 6 -1.9871 -0.0078
9 5 7 -1.2531 -3.5075
9 5 8 -1.0092 -0.5026
9 5 9 -3.8969 -1.2494
9 5 10 -1.3715 0.1513
9 5 11 -2.2116 -1.4702
9 5 12 -0.0812 -0.4350
9 6 -12 4.0698 -3.0718
9 6 -11 0.6800 1.0298
9 6 -10 0.5597 -1.5478
9 6 -9 -1.4799 -3.4219
9 6 -8 -1.2887 2.2392
9 6 -7 1.6680 0.6514
9 6 -6 2.8571 -2.2938
9 6 -5 1.6696 -1.6683
9 6 -4 -5.5145 -3.6279
9 6 -3 0.6167 -1.9235
9 6 -2 -0.2522 12.8252
9 6 -1 -17.2080 6.4457
9 6 0 -0.2920 4.9584
9 6 1 9.8278 -1.5865
9 6 2 -16.1855 -2.4035
9 6 3 -0.3660 -1.9832
9 6 4 -2.0386 3.6455
9 6 5 -5.2840 6.5031
9 6 6 2.7736 -2.9675
9 6 7 1.0657 3.5048
9 6 8 -0.7317 -2.6636
9 6 9 4.3275 -1.7464
9 6 10 1.8890 -0.2719
9 6 11 0.3721 -0.2345
9 6 12 0.9348 -0.3782
9 7 -11 1.8602 0.6003
9 7 -10 0.1740 0.8884
9 7 -9 -2.9882 -1.2642
9 7 -8 0.7995 -1.8322
9 7 -7 -0.1281 -1.3011
9 7 -6 -0.3934 2.7395
9 7 -5 6.0659 -0.7359
9 7 -4 0.1211 -3.8996
9 7 -3 4.1202 0.0452
9 7 -2 -2.5283 -6.6781
9 7 -1 -5.5638 6.9029
9 7 0 -1.4330 10.0460
9 7 1 7.5554 0.6007
9 7 2 -1.1809 1.1645
9 7 3 -1.2523 1.3571
9 7 4 -0.2765 -0.9754
9 7 5 -2.1525 -0.1604
9 7 6 -2.2459 -0.4726
9 7 7 1.1088 0.1781
9 7 8 0.8118 0.8553
9 7 9 3.5299 -1.4580
9 7 10 1.7392 2.0532
9 7 11 -1.0839 0.2122
9 8 -11 -0.1984 1.1368
9 8 -10 1.8967 -3.3570
9 8 -9 -0.4924 1.3034
9 8 -8 -1.4026 -6.0038
9 8 -7 -0.9308 -0.7448
9 8 -6 3.7356 -1.6530
9 8 -5 0.6334 1.5089
9 8 -4 -1.0587 0.7268
9 8 -3 -0.8176 -2.8899
9 8 -2 -4.6083 -2.5097
9 8 -1 2.9825 -5.1114
9 8 0 -2.8297 3.5394
9 8 1 -6.0122 -0.4471
9 8 2 0.1182 3.4719
9 8 3 -2.2601 3.3078
9 8 4 0.6116 0.3627
9 8 5 -1.2870 1.0928
9 8 6 3.3503 0.6213
9 8 7 0.5002 -1.0214
9 8 8 0.7468 -0.1925
9 8 9 0.5180 0.7019
9 8 10 -0.4028 0.3137
9 8 11 0.2665 0.5057
9 9 -10 -0.2679 -3.0037
9 9 -8 -1.8736 -1.8956
9 9 -6 3.4702 0.1673
9 9 -4 2.8653 -1.2976
9 9 -2 4.9587 -2.0934
9 9 0 2.8374 -1.4787
9 9 2 -3.6021 -4.4340
9 9 4 3.1509 -2.3955
9 9 6 5.1192 -1.0955
9 9 8 -0.8516 -0.9623
9 9 10 -1.8264 -3.3009
10 0 0 -0.7893 0.0037
10 0 1 7.5836 -3.9493
10 0 2 2.8757 14.6251
10 0 3 0.1996 11.8841
10 0 4 8.5165 -1.9097
10 0 5 16.5258 -18.4306
10 0 6 -7.9797 15.3628
10 0 7 -0.6963 -2.4220
10 0 8 2.0240 3.6021
10 0 9 0.4008 -0.2357
10 0 10 3.9080 -0.0624
10 0 11 3.4400 3.1398
10 0 12 0.2260 0.5409
10 0 13 -0.1340 -0.7880
10 1 -13 -0.0480 1.1968
10 1 -12 -0.0922 -1.3481
10 1 -11 0.5383 0.0773
10 1 -10 -0.4457 0.2786
10 1 -9 1.0839 -3.6340
10 1 -8 0.7676 4.8360
10 1 -7 4.5906 -4.3866
10 1 -6 7.3183 -2.7795
10 1 -5 -4.5776 -8.6810
10 1 -4 14.5950 -5.6554
10 1 -3 3.2004 -14.1642
10 1 -2 1.4105 1.2219
10 1 -1 1.4608 -5.0499
10 1 0 5.0754 8.9668
10 1 1 -7.3955 10.1528
10 1 2 -0.6919 -7.6789
10 1 3 -4.9165 -0.9630
10 1 4 14.1598 1.2306
10 1 5 11.6727 -20.5974
10 1 6 -0.3816 7.4680
10 1 7 1.1274 -3.3819
10 1 8 3.8128 -0.7649
10 1 9 -3.2916 -3.8383
10 1 10 -0.7867 1.1448
10 1 11 -2.6660 3.4004
10 1 12 -0.0017 1.8806
10 1 13 1.2879 1.1698
10 2 -12 -0.3281 1.4083
10 2 -11 -0.7336 0.0038
10 2 -10 -0.3804 -0.4132
10 2 -9 -4.2673 3.0770
10 2 -8 7.4539 0.5606
10 2 -7 -3.9383 -0.7617
10 2 -6 0.8127 1.2269
10 2 -5 -1.3864 4.3308
10 2 -4 4.2603 -0.6964
10 2 -3 0.5241 -3.0851
10 2 -2 5.3925 -6.2008
10 2 -1 8.1969 6.7541
10 2 0 -1.8236 1.3344
10 2 1 -9.2087 -2.9489
10 2 2 0.4535 -5.5916
10 2 3 -3.4460 2.8805
10 2 4 2.6875 0.6343
10 2 5 5.3096 1.4579
10 2 6 1.0004 5.2732
10 2 7 -2.4943 3.5666
10 2 8 4.3251 2.2082
10 2 9 2.9264 1.9408
10 2 10 -0.3223 -0.2252
10 2 11 -1.6874 -0.9222
10 2 12 0.4430 -2.1809
10 3 -12 -0.9463 -1.7546
10 3 -11 0.1298 -0.3834
10 3 -10 -4.3723 -1.1811
10 3 -9 2.6620 -1.7919
10 3 -8 0.1452 0.8538
10 3 -7 1.3014 -7.3777
10 3 -6 1.9855 0.8755
10 3 -5 5.9250 -4.1752
10 3 -4 12.5954 -1.7434
10 3 -3 5.4826 -0.0977
10 3 -2 3.9844 -3.4646
10 3 -1 9.1819 8.0356
10 3 0 -1.4114 -8.8086
10 3 1 -13.8294 -4.8777
10 3 2 4.9347 -3.5116
10 3 3 -9.6761 5.3315
10 3 4 -0.5746 -0.3768
10 3 5 1.4424 -5.1912
10 3 6 -1.7974 0.0021
10 3 7 -0.8036 -0.0058
10 3 8 0.7093 -1.0025
10 3 9 -1.1305 1.6611
10 3 10 -3.9383 -0.6839
10 3 11 -0.5663 -1.7802
10 3 12 0.0428 -2.3896
10 4 -12 1.2104 0.7109
10 4 -11 0.9712 -1.7433
10 4 -10 -1.2227 0.4626
10 4 -9 -1.5815 -2.1135
10 4 -8 -0.7975 3.9557
10 4 -7 -4.2033 -0.1607
10 4 -6 3.9566 -1.5975
10 4 -5 -0.0532 -5.0056
10 4 -4 2.7374 -1.7464
10 4 -3 0.4314 -5.4170
10 4 -2 -2.5956 2.5096
10 4 -1 13.9183 4.1160
10 4 0 -1.1929 -3.7823
10 4 1 -0.2717 3.1058
10 4 2 1.1172 1.8443
10 4 3 3.6499 1.4029
10 4 4 6.9388 -1.9082
10 4 5 1.1266 -3.2239
10 4 6 2.9298 0.4476
10 4 7 0.5698 -1.9597
10 4 8 5.4830 -0.3776
10 4 9 0.4293 -1.1833
10 4 10 -2.3094 -1.2451
10 4 11 -0.1458 -1.4629
10 4 12 -0.5226 -1.9340
10 5 -11 0.7306 -0.1336
10 5 -10 0.0549 -0.8416
10 5 -9 -0.2614 -2.6919
10 5 -8 -0.1884 -1.3834
10 5 -7 3.5601 -2.4869
10 5 -6 -1.5311 -2.4995
10 5 -5 0.0457 -2.9916
10 5 -4 3.4722 4.4164
10 5 -3 -2.6493 -4.4822
10 5 -2 2.3337 3.2938
10 5 -1 -5.7480 -5.7980
10 5 0 -0.0134 3.9840
10 5 1 2.3061 -4.2286
10 5 2 0.4370 -0.8903
10 5 3 3.3704 1.5700
10 5 4 3.9752 -1.6863
10 5 5 -1.7294 5.5689
10 5 6 -1.2427 1.6952
10 5 7 -3.0092 -0.3098
10 5 8 -2.1107 3.4761
10 5 9 0.4125 -1.3353
10 5 10 1.2097 0.6350
10 5 11 -0.2110 1.6204
10 6 -11 0.2362 -1.5579
10 6 -10 -1.1001 0.3387
10 6 -9 -2.9738 -0.5919
10 6 -8 -0.4123 0.4045
10 6 -7 2.9090 1.0774
10 6 -6 1.0498 0.1490
10 6 -5 -1.4008 0.7316
10 6 -4 1.0169 -0.5141
10 6 -3 4.7380 0.3864
10 6 -2 -0.7557 1.2747
10 6 -1 -2.5499 -2.0048
10 6 0 -3.2515 4.2970
10 6 1 -3.7699 0.6419
10 6 2 -5.2766 -2.1791
10 6 3 0.8664 0.6860
10 6 4 -4.1678 -1.6034
10 6 5 2.4028 -1.4873
10 6 6 0.8097 -0.5036
10 6 7 -1.7016 0.8190
10 6 8 0.5333 -4.8389
10 6 9 1.4631 -0.2885
10 6 10 1.1854 1.4754
10 6 11 0.0395 0.1672
10 7 -11 2.9292 1.2674
10 7 -10 -1.7390 -1.2595
10 7 -9 2.3924 0.9628
10 7 -8 -4.1625 -5.4224
10 7 -7 -0.3566 -2.2181
10 7 -6 -2.9863 -0.1433
10 7 -5 2.7622 2.4440
10 7 -4 -1.2087 -0.4807
10 7 -3 -5.0346 -4.5972
10 7 -2 2.6947 2.4440
10 7 -1 2.5302 -0.5591
10 7 0 1.2223 -3.5793
10 7 1 -0.0063 3.6769
10 7 2 0.8625 -4.9084
10 7 3 4.2029 1.0101
10 7 4 -2.5076 -1.1122
10 7 5 1.3113 -1.2604
10 7 6 -1.8700 0.3619
10 7 7 0.3920 -2.4823
10 7 8 2.4548 -8.1484
10 7 9 1.4890 -1.0936
10 7 10 -0.3551 -0.7423
10 7 11 0.5449 -1.3384
10 8 -10 -0.6694 -0.0730
10 8 -9 0.7463 -0.2140
10 8 -8 0.6263 -2.4886
10 8 -7 -1.8110 -0.7526
10 8 -6 1.2691 -1.0030
10 8 -5 -2.2408 0.1507
10 8 -4 0.5837 1.7703
10 8 -3 -3.0794 -2.0326
10 8 -2 4.8131 0.2547
10 8 -1 4.2779 0.8626
10 8 0 -2.6444 -1.0900
10 8 1 1.1662 0.0175
10 8 2 -2.7045 -0.7383
10 8 3 4.1124 -0.2551
10 8 4 -1.2343 1.1297
10 8 5 0.2637 0.2399
10 8 6 1.3639 -0.7957
10 8 7 1.5867 -1.3798
10 8 8 0.6007 -2.8078
10 8 9 2.6531 0.5632
10 8 10 0.8631 1.2312
10 9 -9 -1.3720 -0.4720
10 9 -8 1.2159 -0.0832
10 9 -7 1.3267 0.3829
10 9 -6 0.1802 0.8712
10 9 -5 -2.0296 -2.2803
10 9 -4 0.4091 0.9483
10 9 -3 -2.4527 -1.9672
10 9 -2 -0.2505 -3.4319
10 9 -1 0.3839 -0.0725
10 9 0 0.7690 -1.5661
10 9 1 -1.9734 -1.7738
10 9 2 -6.1449 1.1952
10 9 3 0.4495 -3.9989
10 9 4 0.1923 0.1908
10 9 5 1.4764 -3.4689
10 9 6 -0.3279 -2.6414
10 9 7 0.7511 -0.7233
10 9 8 -0.1025 1.1854
10 9 9 0.6394 0.8158
10 10 -8 4.3060 1.9113
10 10 -6 0.9929 -2.0378
10 10 -4 0.2376 0.3794
10 10 -2 -5.1310 -1.2043
10 10 0 0.9528 -0.3230
10 10 2 1.2465 1.7144
10 10 4 -1.0393 0.6375
10 10 6 -1.1235 -0.1260
10 10 8 0.3622 2.7374
11 0 0 3.9148 -0.0003
11 0 1 7.5987 5.0001
11 0 2 8.7290 -1.1717
11 0 3 2.9514 -1.3359
11 0 4 21.6154 -3.9349
11 0 5 1.6713 -8.1463
11 0 6 -0.3993 8.8126
11 0 7 2.9140 -0.0254
11 0 8 6.9490 8.1280
11 0 9 6.5127 0.3412
11 0 10 5.8397 1.0006
11 0 11 1.5891 -2.7997
11 0 12 -0.3675 -0.5990
11 1 -12 2.0075 1.2241
11 1 -11 -1.3651 1.0937
11 1 -10 0.5448 -1.1784
11 1 -9 0.9387 2.4547
11 1 -8 -1.9885 -1.8270
11 1 -7 2.2652 2.5379
11 1 -6 4.0892 1.2412
11 1 -5 -1.9541 -2.3541
11 1 -4 13.1362 -6.1278
11 1 -3 -8.6320 -7.7388
11 1 -2 -2.3205 -8.1151
11 1 -1 3.0801 8.9561
11 1 0 2.9158 6.6868
11 1 1 3.3104 7.1551
11 1 2 1.5243 -0.3605
11 1 3 -2.2459 -2.3416
11 1 4 1.3246 -0.1062
11 1 5 -3.6859 -7.3813
11 1 6 -0.7322 -4.5639
11 1 7 -0.4875 -1.5246
11 1 8 -2.2764 3.5575
11 1 9 -2.8565 5.0671
11 1 10 4.4672 4.6722
11 1 11 0.1405 1.0603
11 1 12 2.3440 -3.4512
11 2 -12 -2.3187 -1.2805
11 2 -11 0.8840 -3.0240
11 2 -10 -2.5169 -1.4604
11 2 -9 -1.6743 0.1375
11 2 -8 -0.4296 1.0461
11 2 -7 -2.3735 -1.0393
11 2 -6 2.5921 6.4483
11 2 -5 0.3978 3.7258
11 2 -4 11.4919 -0.4895
11 2 -3 5.8402 4.4720
11 2 -2 2.9329 1.9483
11 2 -1 2.8727 7.6563
11 2 0 -8.0975 6.1126
11 2 1 -4.1534 -3.5505
11 2 2 4.3529 -6.1517
11 2 3 3.3502 3.8275
11 2 4 -1.2114 -5.9325
11 2 5 8.4759 -0.4904
11 2 6 5.0249 -1.5457
11 2 7 4.1501 0.9081
11 2 8 0.4772 0.0319
11 2 9 2.9286 3.7900
11 2 10 -1.4414 0.8618
11 2 11 0.3972 -1.8141
11 2 12 -1.1258 1.6345
11 3 -12 0.0906 -0.2440
11 3 -11 0.5449 1.1716
11 3 -10 -0.9196 -1.0567
11 3 -9 3.7055 -1.4387
11 3 -8 -1.5214 -3.5650
11 3 -7 0.3024 -2.8255
11 3 -6 -1.6489 -0.1295
11 3 -5 -1.9102 -0.2152
11 3 -4 7.4633 -3.5972
11 3 -3 -4.5852 -0.5124
11 3 -2 8.9746 4.9201
11 3 -1 5.2107 4.3444
11 3 0 3.0704 5.1991
11 3 1 -0.0658 1.2708
11 3 2 8.9208 2.9896
11 3 3 2.6791 6.7854
11 3 4 3.1427 1.5080
11 3 5 2.9467 -3.0073
11 3 6 0.6006 -2.3543
11 3 7 1.4305 0.8398
11 3 8 -0.5256 0.5546
11 3 9 -1.2194 -1.3773
11 3 10 -2.0639 2.2067
11 3 11 -3.7831 -0.3982
11 3 12 -1.1003 -2.7449
11 4 -11 -0.6315 -2.1902
11 4 -10 -2.3029 1.2073
11 4 -9 5.0430 -1.4483
11 4 -8 2.8538 -1.4711
11 4 -7 6.6564 -3.6610
11 4 -6 3.0553 0.2949
11 4 -5 -1.8051 -1.1630
11 4 -4 -2.7700 -1.5242
11 4 -3 -5.7296 6.4838
11 4 -2 -4.9868 -2.0537
11 4 -1 3.9928 2.5405
11 4 0 1.4633 -0.5192
11 4 1 -5.0714 -3.0724
11 4 2 2.5148 1.2502
11 4 3 1.0044 3.7092
11 4 4 1.3988 6.0375
11 4 5 -0.6137 -1.0909
11 4 6 1.7791 -1.0896
11 4 7 0.3231 -1.6364
11 4 8 1.3982 0.1556
11 4 9 0.1818 -3.0017
11 4 10 -0.0806 -0.0537
11 4 11 -0.1251 0.9865
11 5 -11 -1.9592 -1.7830
11 5 -10 1.2172 0.6652
11 5 -9 0.3442 -1.3699
11 5 -8 0.2852 -1.1517
11 5 -7 2.7340 -0.6480
11 5 -6 -1.6557 -3.1083
11 5 -5 0.6026 2.2691
11 5 -4 -0.6970 0.8617
11 5 -3 -0.4484 0.4927
11 5 -2 -5.2151 3.3172
11 5 -1 0.9991 -1.3656
11 5 0 -1.0053 1.8134
11 5 1 -3.0544 -8.9864
11 5 2 3.7000 -4.0578
11 5 3 0.6176 -4.2646
11 5 4 1.6234 2.5340
11 5 5 2.5451 0.9514
11 5 6 -0.9153 3.2146
11 5 7 2.6852 0.7100
11 5 8 -1.8045 0.7087
11 5 9 -0.8273 -0.8312
11 5 10 1.5499 -0.0885
11 5 11 -1.5931 1.9989
11 6 -10 -0.3596 1.6618
11 6 -9 1.5762 2.1476
11 6 -8 -1.0917 0.6628
11 6 -7 4.5389 -0.7217
11 6 -6 0.8667 -0.7178
11 6 -5 0.2929 -1.3007
11 6 -4 -0.0479 -1.6378
11 6 -3 -5.0698 -0.6896
11 6 -2 -4.5878 -1.0669
11 6 -1 1.1895 -1.9325
11 6 0 -2.6974 0.1560
11 6 1 -4.3144 -0.0544
11 6 2 -2.3980 0.4417
11 6 3 -0.6825 -1.4379
11 6 4 -3.7472 1.1557
11 6 5 1.0622 -3.2254
11 6 6 -0.1471 1.3042
11 6 7 0.6738 -2.5479
11 6 8 0.5346 -4.3164
11 6 9 -0.1946 0.4684
11 6 10 -1.9971 -0.7160
11 7 -10 -1.7290 -1.2196
11 7 -9 -0.8915 0.3072
11 7 -8 -6.4920 -0.1922
11 7 -7 1.0960 3.3732
11 7 -6 0.0918 2.3183
11 7 -5 -1.2580 0.2608
11 7 -4 -0.9695 -1.2736
11 7 -3 -3.0359 0.8207
11 7 -2 2.5700 0.0461
11 7 -1 -0.8311 -0.8041
11 7 0 -2.2491 -4.4895
11 7 1 -0.5348 -2.5282
11 7 2 1.2676 -2.4523
11 7 3 -0.4589 -3.9528
11 7 4 0.5169 1.3651
11 7 5 1.9375 0.5169
11 7 6 -0.4487 -1.2682
11 7 7 1.8876 -5.1589
11 7 8 0.3264 -4.7879
11 7 9 -3.5549 -1.2378
11 7 10 -0.9182 -1.1322
11 8 -9 -2.8271 -6.4539
11 8 -8 -1.0306 1.7376
11 8 -7 0.1639 -2.7683
11 8 -6 0.6773 3.1901
11 8 -5 -3.1592 -0.8571
11 8 -4 -0.4943 -1.9075
11 8 -3 2.4582 -0.0965
11 8 -2 -0.0290 -2.2789
11 8 -1 3.6011 -2.2485
11 8 0 -0.3893 -1.4067
11 8 1 -1.2272 -3.2790
11 8 2 -0.5790 -0.9613
11 8 3 -4.3925 -2.3557
11 8 4 1.4303 1.9027
11 8 5 1.5328 -0.8185
11 8 6 1.2828 -1.4629
11 8 7 2.3940 -2.3367
11 8 8 -0.4361 -1.5706
11 8 9 4.8969 0.9020
11 9 -9 -7.9030 -3.5756
11 9 -8 6.6769 -0.0358
11 9 -7 -0.4877 -0.9549
11 9 -6 1.8094 -0.0617
11 9 -5 2.7185 0.0487
11 9 -4 -1.2600 -1.0271
11 9 -3 0.3624 -2.0710
11 9 -2 -4.9225 0.3239
11 9 -1 -0.0794 -1.7372
11 9 0 0.8834 1.7187
11 9 1 -3.2421 2.4425
11 9 2 -1.6408 1.2403
11 9 3 -1.7807 -1.1602
11 9 4 0.2019 -2.3048
11 9 5 -0.4606 -1.3035
11 9 6 2.3750 0.1173
11 9 7 0.7088 -0.8239
11 9 8 0.7894 4.3708
11 9 9 5.0883 1.3311
11 10 -8 0.8533 -2.8082
11 10 -7 -0.7775 -1.4144
11 10 -6 -0.8356 -0.9903
11 10 -5 1.7860 1.3111
11 10 -4 -1.0568 1.1326
11 10 -3 0.7364 -1.7505
11 10 -2 0.0214 -0.8526
11 10 -1 1.3142 -0.6431
11 10 0 1.5428 -0.4320
11 10 1 -1.0103 -1.2759
11 10 2 -0.3707 0.7080
11 10 3 -0.3863 -1.0532
11 10 4 -2.8479 -1.0975
11 10 5 -1.3097 1.0751
11 10 6 -0.6250 1.1371
11 10 7 -1.7103 0.7748
11 10 8 -2.0715 2.6858
11 11 -6 -2.1580 -1.1753
11 11 -4 -1.4162 3.3824
11 11 -2 1.1947 -2.0888
11 11 0 2.6483 0.1380
11 11 2 -0.6558 2.3304
11 11 4 -0.3178 0.9698
11 11 6 0.0289 -0.2549
12 0 0 -8.1660 0.0030
12 0 1 9.0649 5.9962
12 0 2 -4.1954 10.6743
12 0 3 5.2024 -2.7662
12 0 4 2.3912 6.0968
12 0 5 -5.6484 -1.1232
12 0 6 -2.7612 2.0832
12 0 7 7.4272 -3.2263
12 0 8 0.0083 1.3401
12 0 9 4.5898 3.4771
12 0 10 3.3042 -1.8191
12 0 11 4.8878 0.2167
12 0 12 -0.9378 0.4279
12 1 -12 2.0598 0.3015
12 1 -11 -1.3247 0.1527
12 1 -10 1.3090 -2.1001
12 1 -9 1.7907 -0.5279
12 1 -8 -3.0839 -0.4079
12 1 -7 -1.1753 -0.0486
12 1 -6 8.5908 -0.5842
12 1 -5 1.8862 0.7525
12 1 -4 1.9523 -1.3919
12 1 -3 0.1341 -1.1786
12 1 -2 -1.3756 -5.9221
12 1 -1 -5.2192 2.0139
12 1 0 -7.2312 -0.7717
12 1 1 -1.4609 -0.4238
12 1 2 -0.7554 10.7700
12 1 3 0.6925 4.0197
12 1 4 -6.2879 10.7780
12 1 5 -7.2863 -3.6306
12 1 6 -0.5122 -0.9827
12 1 7 0.7340 -1.5429
12 1 8 -4.2934 3.9923
12 1 9 0.4173 3.6216
12 1 10 1.4042 2.9815
12 1 11 -0.7258 -1.9776
12 1 12 -2.2249 -1.0678
12 2 -12 -3.3699 -0.9816
12 2 -11 0.3350 5.5941
12 2 -10 -2.9814 2.8633
12 2 -9 -0.3858 1.0218
12 2 -8 3.5586 0.7371
12 2 -7 -2.6560 3.0896
12 2 -6 -1.8018 -0.7967
12 2 -5 1.8525 2.7852
12 2 -4 -1.6844 -1.7220
12 2 -3 2.4098 1.1215
12 2 -2 5.0760 -6.0914
12 2 -1 -1.5343 10.0469
12 2 0 -9.5109 6.8436
12 2 1 -4.6739 2.3159
12 2 2 -2.3556 7.2929
12 2 3 -5.8904 8.6271
12 2 4 -0.9851 -5.0425
12 2 5 2.4398 -0.2400
12 2 6 0.6861 -2.7805
12 2 7 2.6719 -2.3102
12 2 8 -0.3372 -0.9371
12 2 9 0.5095 -0.1480
12 2 10 -1.6632 -3.3544
12 2 11 2.2031 -1.7856
12 2 12 -4.9019 -2.0087
12 3 -11 -0.9192 1.3884
12 3 -10 -1.5630 1.3297
12 3 -9 1.1338 -0.6125
12 3 -8 1.7058 -4.0631
12 3 -7 1.4358 0.6060
12 3 -6 -1.6950 1.3675
12 3 -5 -0.3069 0.5680
12 3 -4 -3.7663 2.1227
12 3 -3 -1.3881 -6.0519
12 3 -2 -4.6778 -0.2922
12 3 -1 1.4814 -4.5003
12 3 0 1.9365 -1.0014
12 3 1 -4.0944 -5.5376
12 3 2 -1.0886 -2.9109
12 3 3 -6.8859 3.3336
12 3 4 -4.0402 0.8760
12 3 5 -3.3579 0.1382
12 3 6 -0.6805 -0.0759
12 3 7 2.2395 -1.1657
12 3 8 0.3226 0.0731
12 3 9 0.6677 -2.0121
12 3 10 -1.1227 2.4140
12 3 11 1.3465 -1.0342
12 4 -11 -1.3388 0.4481
12 4 -10 0.1361 -0.1665
12 4 -9 0.7623 -0.3930
12 4 -8 3.3668 -6.4049
12 4 -7 0.9714 -1.9423
12 4 -6 1.5916 -2.8069
12 4 -5 1.8380 -0.0010
12 4 -4 -0.5503 1.2289
12 4 -3 0.2139 0.5404
12 4 -2 -4.6108 5.3748
12 4 -1 -0.4763 1.3788
12 4 0 0.2847 3.1086
12 4 1 -4.4747 -5.4543
12 4 2 2.9597 -4.7105
12 4 3 0.7190 0.0520
12 4 4 -2.9464 -0.3695
12 4 5 -1.7692 -1.6443
12 4 6 0.7603 1.5585
12 4 7 1.0648 -0.7214
12 4 8 1.6936 -0.9560
12 4 9 -0.4609 -1.5018
12 4 10 -0.2055 0.2879
12 4 11 1.3136 -0.8666
12 5 -10 1.6141 -0.1458
12 5 -9 -0.4072 0.7751
12 5 -8 1.1627 -1.1575
12 5 -7 -1.2978 1.5990
12 5 -6 1.4525 -1.3491
12 5 -5 5.0196 2.6877
12 5 -4 1.6165 -1.7361
12 5 -3 2.7742 -5.3811
12 5 -2 2.2596 1.6075
12 5 -1 -5.7541 -1.1180
12 5 0 2.5035 -2.9628
12 5 1 -4.1014 -3.6128
12 5 2 -2.6523 -2.1692
12 5 3 0.2884 -4.0785
12 5 4 2.2683 -0.8637
12 5 5 1.6031 0.0007
12 5 6 1.9704 2.3583
12 5 7 2.1249 1.1862
12 5 8 1.4735 -0.0304
12 5 9 -1.7192 -1.1964
12 5 10 -2.0185 0.0779
12 6 -10 0.4749 -0.5036
12 6 -9 0.6264 -1.6097
12 6 -8 -3.4311 -0.2471
12 6 -7 1.1566 1.1661
12 6 -6 -1.7437 -1.4062
12 6 -5 -2.3060 -3.3201
12 6 -4 -1.1611 6.4271
12 6 -3 -1.9294 2.7017
12 6 -2 5.4879 -1.8720
12 6 -1 -0.1874 5.0144
12 6 0 -4.5476 -5.1098
12 6 1 1.9667 0.3154
12 6 2 -0.4438 2.7091
12 6 3 -1.2350 2.0085
12 6 4 -3.6058 -0.5922
12 6 5 -0.2369 2.3346
12 6 6 -1.0438 1.4310
12 6 7 1.1935 -1.2511
12 6 8 -0.0026 -2.4073
12 6 9 -1.7019 -0.8413
12 6 10 -5.0863 -0.6438
12 7 -9 -2.8231 -4.0881
12 7 -8 -0.4833 0.8042
12 7 -7 3.4930 1.1266
12 7 -6 1.9128 -0.5244
12 7 -5 -3.0466 -2.0637
12 7 -4 -1.0439 1.2262
12 7 -3 0.0540 2.9877
12 7 -2 1.8746 2.6045
12 7 -1 0.4046 -1.2501
12 7 0 -3.1981 2.1906
12 7 1 0.7447 -0.7552
12 7 2 0.9208 -2.1341
12 7 3 -0.6511 -1.9100
12 7 4 -2.4370 -0.0724
12 7 5 1.6540 -1.2006
12 7 6 0.4264 -2.6704
12 7 7 3.5494 -2.4756
12 7 8 -0.9800 0.8784
12 7 9 1.0716 -5.2001
12 8 -9 -5.0706 -4.2268
12 8 -8 3.5713 -2.0711
12 8 -7 2.5012 0.8743
12 8 -6 0.8045 2.8211
12 8 -5 2.2163 -0.6871
12 8 -4 -0.7972 0.8372
12 8 -3 0.1950 -0.5207
12 8 -2 -2.2196 -0.8188
12 8 -1 -2.2603 -4.8209
12 8 0 -0.2488 1.5961
12 8 1 -3.3292 1.8516
12 8 2 -0.0166 0.3032
12 8 3 0.1071 -0.2038
12 8 4 0.1131 -1.1330
12 8 5 1.1832 -0.9144
12 8 6 1.9507 -0.4806
12 8 7 0.8395 3.0176
12 8 8 0.9800 4.8644
12 8 9 5.9395 1.1649
12 9 -8 6.6120 -3.5230
12 9 -7 -0.9860 -0.6984
12 9 -6 0.2045 1.6646
12 9 -5 0.6492 -1.4215
12 9 -4 -0.5726 1.2565
12 9 -3 -0.6268 -1.6961
12 9 -2 0.9242 1.2632
12 9 -1 1.0444 0.0021
12 9 0 4.3112 -0.3432
12 9 1 -1.2462 2.8948
12 9 2 1.1312 -1.4637
12 9 3 1.4998 -1.0097
12 9 4 0.1498 -3.7925
12 9 5 -1.3040 -2.0913
12 9 6 -0.4620 -0.2877
12 9 7 0.1417 -0.3992
12 9 8 -0.9988 5.8008
12 10 -7 0.6322 0.0991
12 10 -6 -0.5978 -0.2589
12 10 -5 -1.6307 0.6169
12 10 -4 -0.9015 1.3970
12 10 -3 -1.4870 -0.2376
12 10 -2 0.7624 0.5095
12 10 -1 1.2595 0.2676
12 10 0 1.8530 -1.8597
12 10 1 1.4130 -0.4109
12 10 2 -1.5449 -0.3523
12 10 3 -0.0662 1.6382
12 10 4 -0.7420 -0.5941
12 10 5 0.2666 1.1864
12 10 6 0.2843 1.0474
12 10 7 -1.3583 -0.0566
12 11 -6 -0.4274 0.3363
12 11 -5 0.4074 0.7840
12 11 -4 -0.7866 -0.2506
12 11 -3 -0.2483 -0.8347
12 11 -2 -1.3903 -0.4717
12 11 -1 -0.9281 0.1473
12 11 0 1.7425 1.7236
12 11 1 1.5357 -0.8415
12 11 2 -0.6230 1.0829
12 11 3 -0.3621 -0.5676
12 11 4 0.0870 0.1344
12 11 5 1.1145 0.1349
12 11 6 0.3408 -1.1766
12 12 -4 0.0694 -0.2764
12 12 -2 1.0903 -1.0912
12 12 0 1.0125 0.8223
12 12 2 3.0544 -1.3070
12 12 4 -1.8320 -0.5781
13 0 0 -7.3621 0.0032
13 0 1 -4.6139 -0.9011
13 0 2 -0.2153 -4.7117
13 0 3 -4.0995 9.8133
13 0 4 -4.0816 4.2627
13 0 5 -5.4026 5.8594
13 0 6 0.6152 1.3867
13 0 7 1.9914 1.0365
13 0 8 1.3461 -3.5035
13 0 9 0.0656 -1.8132
13 0 10 5.0588 -2.9520
13 0 11 4.4883 -2.1918
13 0 12 -3.0908 1.7766
13 1 -11 -1.0029 -0.1960
13 1 -10 0.2081 -1.4113
13 1 -9 -1.4603 2.0096
13 1 -8 -1.7732 -0.9878
13 1 -7 -2.1391 1.1412
13 1 -6 0.8931 -1.3007
13 1 -5 1.4003 -7.4243
13 1 -4 -1.4119 3.3843
13 1 -3 2.5147 -3.7900
13 1 -2 2.4075 0.1582
13 1 -1 -7.4202 4.0176
13 1 0 -1.6673 3.1398
13 1 1 -3.9468 -2.3923
13 1 2 -2.5097 -2.6778
13 1 3 1.5107 3.5817
13 1 4 -5.1883 1.3316
13 1 5 0.0965 3.8217
13 1 6 -4.2962 -0.5481
13 1 7 -1.1600 -1.3424
13 1 8 -1.2323 -0.6903
13 1 9 0.3507 0.4884
13 1 10 2.5728 4.7194
13 1 11 1.1610 -2.8106
13 2 -11 2.6938 3.6323
13 2 -10 -0.5331 0.9396
13 2 -9 0.6939 0.8202
13 2 -8 0.4597 -1.5832
13 2 -7 -4.0622 1.0506
13 2 -6 1.2609 0.0315
13 2 -5 -2.6736 -1.3854
13 2 -4 -0.4274 2.1717
13 2 -3 -2.4847 -2.6207
13 2 -2 2.3853 -7.1296
13 2 -1 -5.8132 5.2470
13 2 0 11.9573 1.1061
13 2 1 2.5495 2.1193
13 2 2 -5.5858 2.0898
13 2 3 -1.6728 -1.5914
13 2 4 -2.4801 -4.9044
13 2 5 -2.5558 3.4820
13 2 6 -1.6441 -0.9384
13 2 7 3.1658 -2.9237
13 2 8 0.3245 -1.7255
13 2 9 -1.1927 -1.1385
13 2 10 -1.6196 -0.5222
13 2 11 -1.4190 0.3440
13 3 -11 -0.9460 -0.7995
13 3 -10 1.1367 1.9477
13 3 -9 1.9497 -0.6032
13 3 -8 -0.4263 -2.6986
13 3 -7 0.1841 1.9614
13 3 -6 2.3144 -1.1067
13 3 -5 0.8776 2.8834
13 3 -4 0.4420 -1.3954
13 3 -3 0.6686 -5.7455
13 3 -2 -7.3698 2.3640
13 3 -1 -5.2098 0.4204
13 3 0 4.4765 2.0621
13 3 1 -0.2665 1.6106
13 3 2 0.0609 2.8967
13 3 3 -3.5366 -1.9411
13 3 4 -1.7228 0.6720
13 3 5 -1.4063 1.5196
13 3 6 -0.2485 -1.8012
13 3 7 7.0751 0.6685
13 3 8 1.4838 0.2855
13 3 9 1.3009 -1.3696
13 3 10 1.3110 0.6289
13 3 11 -0.2866 -1.1173
13 4 -10 2.7022 -0.2270
13 4 -9 -2.5846 0.5526
13 4 -8 1.0235 0.2112
13 4 -7 -4.4147 1.7845
13 4 -6 1.1708 0.6990
13 4 -5 3.9521 1.4616
13 4 -4 -0.6166 0.6063
13 4 -3 5.9404 -3.4413
13 4 -2 5.7391 2.9280
13 4 -1 -2.2630 2.3539
13 4 0 0.6934 -2.8397
13 4 1 -1.0686 0.6495
13 4 2 -2.0135 0.0332
13 4 3 -2.9299 1.9709
13 4 4 1.9862 -1.6429
13 4 5 1.3055 -0.3267
13 4 6 1.0410 0.9206
13 4 7 0.3900 3.2843
13 4 8 1.0493 0.1321
13 4 9 0.2564 2.2104
13 4 10 1.0056 -0.7386
13 5 -10 5.5271 -0.4621
13 5 -9 -2.4701 -2.2231
13 5 -8 -0.5763 -0.1742
13 5 -7 -1.0687 -0.8735
13 5 -6 2.7658 -2.5258
13 5 -5 -1.6769 -2.8993
13 5 -4 0.3857 0.1133
13 5 -3 -3.0963 0.4162
13 5 -2 2.3164 2.6921
13 5 -1 0.8182 0.3070
13 5 0 0.0383 -2.2061
13 5 1 1.4787 -4.2536
13 5 2 -5.3221 3.4911
13 5 3 -1.0875 1.8530
13 5 4 2.0851 -1.1604
13 5 5 1.5504 1.2283
13 5 6 -0.4277 -0.8172
13 5 7 1.9011 -0.5403
13 5 8 -2.2192 0.9729
13 5 9 0.1191 -1.1666
13 5 10 -2.4586 -1.0755
13 6 -9 -1.0732 -1.4673
13 6 -8 -2.6428 1.4815
13 6 -7 3.9303 1.5237
13 6 -6 1.8288 -1.2083
13 6 -5 -0.7246 0.9625
13 6 -4 0.1281 1.5939
13 6 -3 -0.0474 -0.0108
13 6 -2 4.8529 2.7235
13 6 -1 -0.1736 -0.6631
13 6 0 0.8406 1.0842
13 6 1 0.9894 1.1268
13 6 2 -0.9034 2.6896
13 6 3 -0.8628 2.0727
13 6 4 -1.1637 1.9520
13 6 5 0.3119 1.1326
13 6 6 1.8183 -2.7603
13 6 7 1.7125 -1.2530
13 6 8 -0.9834 2.7758
13 6 9 0.9551 0.1853
13 7 -8 -0.4553 -0.1338
13 7 -7 -0.2111 2.0324
13 7 -6 0.0780 1.2264
13 7 -5 -0.9449 0.5955
13 7 -4 -0.8587 1.4068
13 7 -3 -0.7359 0.6449
13 7 -2 1.7684 -0.6918
13 7 -1 -1.2600 -2.8353
13 7 0 -0.4802 0.4381
13 7 1 -0.2958 0.9419
13 7 2 -1.0040 -0.0362
13 7 3 0.9216 0.7970
13 7 4 0.2589 0.2271
13 7 5 3.2218 0.2062
13 7 6 1.5791 -3.8939
13 7 7 2.6835 1.6850
13 7 8 -2.9698 2.5816
13 8 -8 2.4235 -6.5553
13 8 -7 -1.1585 3.1567
13 8 -6 0.2305 0.4971
13 8 -5 -0.0134 -1.8430
13 8 -4 1.5509 0.6841
13 8 -3 0.3179 0.3227
13 8 -2 -0.4745 -0.7586
13 8 -1 -0.8869 1.0382
13 8 0 1.2050 0.2479
13 8 1 1.3140 0.8315
13 8 2 0.7304 0.6553
13 8 3 2.4428 0.5971
13 8 4 2.4613 -1.8033
13 8 5 2.1545 -1.2039
13 8 6 0.8718 -1.4547
13 8 7 0.9947 2.1603
13 8 8 1.7989 3.7626
13 9 -7 1.0486 1.2889
13 9 -6 0.8916 0.2035
13 9 -5 -2.3293 -0.1546
13 9 -4 -1.4624 1.0342
13 9 -3 -0.7753 0.3349
13 9 -2 0.6135 0.7632
13 9 -1 1.0061 0.7099
13 9 0 1.0678 -0.3616
13 9 1 0.7798 -1.3587
13 9 2 -0.3352 -0.5386
13 9 3 -1.3568 0.3920
13 9 4 -1.8638 -1.1339
13 9 5 0.8188 0.7388
13 9 6 0.3062 -0.7857
13 9 7 1.1777 0.8679
13 10 -6 -0.9600 -0.6081
13 10 -5 -0.2450 0.4022
13 10 -4 0.1378 1.0701
13 10 -3 -0.0024 0.6814
13 10 -2 -0.2669 -0.1217
13 10 -1 -0.6665 0.4125
13 10 0 -0.4625 -0.3603
13 10 1 -0.4861 -0.6268
13 10 2 0.4309 0.0983
13 10 3 -0.2331 -0.4962
13 10 4 0.3767 -0.5325
13 10 5 0.7033 0.3507
13 10 6 -1.1191 0.6807
13 11 -4 0.0283 -0.9281
13 11 -3 0.8373 0.2002
13 11 -2 -0.6425 -0.3086
13 11 -1 0.4722 0.9626
13 11 0 -0.3704 -0.5944
13 11 1 -0.2750 0.2025
13 11 2 1.1725 -0.7606
13 11 3 -0.7632 -1.4819
13 11 4 0.6456 0.4322
13 12 -2 -0.7550 -0.5600
13 12 -1 -0.7649 0.4702
13 12 0 -0.3104 0.0902
13 12 1 0.2264 1.3741
13 12 2 5.5246 -0.3350
14 0 0 -11.9160 0.0034
14 0 1 -1.0718 5.0340
14 0 2 8.8650 4.7389
14 0 3 -1.2674 5.9404
14 0 4 8.5235 -5.5099
14 0 5 4.2048 2.5416
14 0 6 -0.4416 1.7412
14 0 7 -0.8816 -6.6844
14 0 8 4.3223 -0.5470
14 0 9 -4.1891 -3.7114
14 0 10 2.4212 0.2695
14 0 11 -0.8794 0.2670
14 1 -11 -0.0582 -0.1638
14 1 -10 0.0955 1.4235
14 1 -9 2.1953 3.5815
14 1 -8 2.1800 -1.1234
14 1 -7 0.6167 -3.6875
14 1 -6 4.3321 0.3183
14 1 -5 -2.6603 -6.2916
14 1 -4 -1.3037 5.6417
14 1 -3 4.1915 0.8259
14 1 -2 -2.2022 -6.9791
14 1 -1 0.6036 1.0403
14 1 0 0.3064 3.2468
14 1 1 -3.3264 -3.3578
14 1 2 -5.1249 3.1069
14 1 3 -2.0978 -0.1218
14 1 4 0.1713 -5.4473
14 1 5 1.4515 6.8345
14 1 6 -0.9907 0.4411
14 1 7 -5.2663 -3.6531
14 1 8 5.9828 0.9776
14 1 9 0.8926 -0.0028
14 1 10 -0.3833 0.9498
14 1 11 0.0294 -2.1668
14 2 -10 -0.2737 -1.3327
14 2 -9 0.0380 1.7519
14 2 -8 -1.1277 2.9565
14 2 -7 -2.0325 -0.7483
14 2 -6 5.1193 1.6077
14 2 -5 -2.4884 -0.8850
14 2 -4 -0.8401 4.2113
14 2 -3 -3.0296 -0.2441
14 2 -2 2.9443 -1.4644
14 2 -1 -3.6435 -2.5818
14 2 0 8.4897 5.3138
14 2 1 -0.9892 3.9980
14 2 2 1.6828 1.2511
14 2 3 1.3904 -0.8272
14 2 4 -3.7759 -4.7550
14 2 5 2.0277 1.1997
14 2 6 0.8771 0.0681
14 2 7 4.0408 -1.9463
14 2 8 1.2344 1.5403
14 2 9 -0.7617 2.1490
14 2 10 0.5241 1.3250
14 3 -10 0.1790 -0.0345
14 3 -9 1.8597 -1.3712
14 3 -8 -2.3200 0.1369
14 3 -7 -3.1385 4.0629
14 3 -6 6.1823 -0.7462
14 3 -5 -4.1511 -0.3181
14 3 -4 -3.0120 -1.5549
14 3 -3 -1.5173 -2.6206
14 3 -2 0.5104 1.1090
14 3 -1 1.8453 -0.6925
14 3 0 0.7821 -1.1407
14 3 1 -0.5421 3.4706
14 3 2 -0.8164 3.9108
14 3 3 1.5682 -0.2419
14 3 4 -3.0816 4.4974
14 3 5 2.4748 -2.4373
14 3 6 4.7661 -0.5907
14 3 7 4.0359 1.7995
14 3 8 0.1932 -0.9933
14 3 9 -0.6619 0.3928
14 3 10 0.1109 0.8712
14 4 -9 0.2527 -3.4675
14 4 -8 0.4947 2.3291
14 4 -7 -0.1107 0.4263
14 4 -6 6.3649 -2.4323
14 4 -5 -0.3367 0.4730
14 4 -4 -2.3757 -2.2300
14 4 -3 0.8456 -2.2971
14 4 -2 -1.4949 1.4144
14 4 -1 2.0835 -0.7232
14 4 0 0.5570 -0.2090
14 4 1 -0.1354 -0.6860
14 4 2 -0.4458 3.0597
14 4 3 -3.6259 -0.9604
14 4 4 0.2144 -1.4798
14 4 5 4.1219 -2.0427
14 4 6 0.0819 3.2173
14 4 7 -1.6327 1.9141
14 4 8 0.4869 0.3821
14 4 9 -0.1717 1.2462
14 5 -9 -3.0751 -7.4185
14 5 -8 -1.0577 1.5050
14 5 -7 -0.4900 -2.6346
14 5 -6 1.7369 -3.4962
14 5 -5 1.2752 2.4618
14 5 -4 -0.3292 1.2963
14 5 -3 1.9241 0.2077
14 5 -2 0.2902 6.9810
14 5 -1 0.0116 -0.3234
14 5 0 -0.0990 0.8009
14 5 1 -1.7425 1.6402
14 5 2 -3.5149 -1.1532
14 5 3 -1.0986 -1.5575
14 5 4 2.3982 1.3983
14 5 5 1.7976 -1.1300
14 5 6 1.3608 0.6700
14 5 7 -0.2713 -1.4578
14 5 8 -2.7721 -0.1806
14 5 9 -0.8125 -0.9899
14 6 -8 -0.8496 -2.1736
14 6 -7 1.5243 0.1588
14 6 -6 -0.5507 -3.2602
14 6 -5 0.4096 0.5420
14 6 -4 -1.3303 -0.3985
14 6 -3 1.6886 -2.8785
14 6 -2 -0.1425 -0.1487
14 6 -1 0.3687 -2.1051
14 6 0 0.2312 -0.6335
14 6 1 0.2146 0.5012
14 6 2 -2.1483 0.5859
14 6 3 -0.7769 1.2443
14 6 4 -1.2580 2.6449
14 6 5 -0.2232 -0.7285
14 6 6 0.7354 0.9947
14 6 7 -0.0416 0.2328
14 6 8 -0.1117 0.8770
14 7 -8 -1.9437 -0.6345
14 7 -7 0.4974 1.2399
14 7 -6 -0.5516 -0.5030
14 7 -5 -1.1773 0.9758
14 7 -4 1.6400 -0.9306
14 7 -3 1.8520 -0.2143
14 7 -2 -0.7571 0.1183
14 7 -1 -1.0310 -0.7262
14 7 0 -0.4387 0.4268
14 7 1 1.3829 -1.8404
14 7 2 0.4663 0.2981
14 7 3 0.7024 -1.6118
14 7 4 1.5490 -0.0899
14 7 5 2.3376 -3.6129
14 7 6 0.6162 -1.3082
14 7 7 -0.4932 0.9452
14 7 8 -2.1651 -0.3261
14 8 -7 -0.2640 2.5247
14 8 -6 0.4664 -1.2623
14 8 -5 -0.5693 -0.2559
14 8 -4 -1.3974 -0.8622
14 8 -3 -0.0990 -0.6457
14 8 -2 0.4864 0.6842
14 8 -1 -1.3991 -0.2247
14 8 0 0.1099 0.4933
14 8 1 0.8601 -0.1996
14 8 2 2.2319 -1.1657
14 8 3 -0.0848 -1.9002
14 8 4 -0.3157 -0.4323
14 8 5 -0.1206 -1.6431
14 8 6 -0.0411 0.1156
14 8 7 0.9436 -0.2264
14 9 -5 -0.7438 1.1698
14 9 -4 -1.2331 1.8181
14 9 -3 -0.0080 0.5342
14 9 -2 0.8119 -0.2076
14 9 -1 -0.5027 -1.0235
14 9 0 -0.2310 -0.1307
14 9 1 -0.4531 0.4370
14 9 2 -0.7380 1.0137
14 9 3 -0.6100 1.6167
14 9 4 -0.3250 -0.7156
14 9 5 -0.2980 1.1681
14 10 -4 0.9571 0.1102
14 10 -3 -0.2595 -0.9627
14 10 -2 0.9280 -0.8821
14 10 -1 0.2725 -0.0777
14 10 0 0.5161 0.2572
14 10 1 -0.1127 0.1319
14 10 2 -0.0631 -0.3617
14 10 3 2.2143 -1.4266
14 10 4 0.1736 -0.4123
14 11 -1 0.4465 -1.3214
14 11 0 -1.3217 0.3704
14 11 1 -1.0875 1.3079
15 0 0 0.7700 -0.0023
15 0 1 4.1477 -1.8649
15 0 2 3.1735 -5.8411
15 0 3 -1.4355 -8.1523
15 0 4 6.4432 -10.5488
15 0 5 0.4540 1.4870
15 0 6 4.3133 -4.6035
15 0 7 -5.2251 -2.6405
15 0 8 2.0826 -1.5766
15 0 9 -0.4239 0.0883
15 0 10 0.5250 1.0858
15 1 -10 0.0040 -0.4484
15 1 -9 -1.7494 2.3877
15 1 -8 0.3999 -1.1602
15 1 -7 0.4997 0.3571
15 1 -6 3.1045 4.8562
15 1 -5 2.6474 -2.1984
15 1 -4 3.0408 4.9667
15 1 -3 -2.9808 4.6114
15 1 -2 4.0483 -4.4419
15 1 -1 -7.8415 1.8580
15 1 0 -3.9923 4.3549
15 1 1 2.1569 1.1722
15 1 2 -0.6266 2.4894
15 1 3 5.5015 -3.7364
15 1 4 5.0428 -2.5128
15 1 5 0.7657 5.1866
15 1 6 0.9315 -0.9186
15 1 7 0.7039 -1.5071
15 1 8 -0.3885 1.1224
15 1 9 1.2845 -0.5888
15 1 10 -0.8314 1.2712
15 2 -10 -0.3104 -0.1227
15 2 -9 -0.7379 1.0089
15 2 -8 -2.9893 1.1127
15 2 -7 -0.4301 3.8865
15 2 -6 -0.6267 3.2288
15 2 -5 0.2449 -0.8178
15 2 -4 0.9307 2.6356
15 2 -3 0.4830 2.7196
15 2 -2 5.5092 -1.6484
15 2 -1 4.4368 -1.3715
15 2 0 -2.5357 1.8551
15 2 1 -2.5501 -1.1327
15 2 2 5.8272 2.2105
15 2 3 1.9645 -1.6469
15 2 4 0.0066 2.1329
15 2 5 -1.3544 -0.4060
15 2 6 2.4925 1.3559
15 2 7 3.6081 0.4060
15 2 8 -0.0231 -0.2906
15 2 9 0.3122 -1.3932
15 2 10 0.0411 0.3036
15 3 -9 1.0407 -2.9453
15 3 -8 -0.3635 0.5649
15 3 -7 -0.2232 2.9631
15 3 -6 1.5266 -0.9197
15 3 -5 -6.9309 -2.6771
15 3 -4 0.3965 3.4574
15 3 -3 -2.0730 -2.2828
15 3 -2 -2.5849 1.0787
15 3 -1 5.7615 -4.2386
15 3 0 -4.0255 0.0418
15 3 1 -1.5356 -1.6837
15 3 2 5.6930 2.4968
15 3 3 0.8400 3.7855
15 3 4 1.2422 1.1928
15 3 5 1.0880 -1.3056
15 3 6 2.1002 0.3695
15 3 7 -1.0825 -0.3955
15 3 8 -0.4109 -1.1756
15 3 9 0.5943 -1.8030
15 4 -9 -2.8482 -4.0671
15 4 -8 2.4039 -1.9006
15 4 -7 1.5173 -0.4345
15 4 -6 1.5105 -1.5446
15 4 -5 1.3205 -2.0176
15 4 -4 0.6161 2.7092
15 4 -3 0.3451 1.2922
15 4 -2 -1.0970 6.6468
15 4 -1 -3.3356 1.3012
15 4 0 1.5436 2.0272
15 4 1 0.2124 0.8055
15 4 2 -2.0717 -4.5789
15 4 3 -2.3070 -0.6174
15 4 4 0.9234 -2.5497
15 4 5 1.0387 2.4200
15 4 6 1.2553 0.0702
15 4 7 -0.9683 0.5733
15 4 8 1.2745 0.4539
15 4 9 1.2292 0.3252
15 5 -8 -2.8173 1.1642
15 5 -7 0.4695 -0.1754
15 5 -6 0.1711 0.9390
15 5 -5 -0.3088 -1.0094
15 5 -4 1.6318 -0.9729
15 5 -3 2.8937 1.0318
15 5 -2 -0.4692 0.6968
15 5 -1 -0.3470 3.1926
15 5 0 0.4057 0.2568
15 5 1 -1.1168 1.2665
15 5 2 -3.7839 -3.9037
15 5 3 -1.5106 -2.6779
15 5 4 -1.0630 0.6262
15 5 5 2.6366 1.7494
15 5 6 0.1507 -1.0042
15 5 7 0.8617 -0.6663
15 5 8 -2.6108 1.4114
15 6 -7 -3.7334 0.6910
15 6 -6 -1.0072 0.0327
15 6 -5 -0.4223 1.1710
15 6 -4 -0.3814 -2.8621
15 6 -3 1.5257 -0.2080
15 6 -2 -3.3986 -0.9175
15 6 -1 -0.3347 0.8879
15 6 0 -0.1780 -1.4054
15 6 1 1.6349 -0.6175
15 6 2 1.2461 1.2000
15 6 3 -0.3044 0.2136
15 6 4 0.2231 1.8059
15 6 5 -0.4775 0.5489
15 6 6 -0.0070 2.2355
15 6 7 -0.1264 -1.1120
15 7 -6 -1.7867 0.0346
15 7 -5 0.2780 0.2416
15 7 -4 -0.3911 -1.3160
15 7 -3 0.1116 -0.6369
15 7 -2 0.4838 -0.1210
15 7 -1 0.5005 -0.2521
15 7 0 -1.9618 -0.2257
15 7 1 -0.5132 0.1176
15 7 2 -0.2012 1.1908
15 7 3 -1.2152 0.3397
15 7 4 -0.4818 -0.7305
15 7 5 1.1281 -0.9304
15 7 6 -0.4943 0.0376
15 8 -5 -0.1538 -0.7784
15 8 -4 -2.4455 1.1513
15 8 -3 -1.3783 -0.3849
15 8 -2 0.3720 -1.0773
15 8 -1 -0.4515 0.2271
15 8 0 -0.5573 -1.0519
15 8 1 -1.3654 1.8335
15 8 2 -1.6169 0.3913
15 8 3 -1.0750 0.4747
15 8 4 -3.9018 1.4581
15 8 5 0.5070 0.3591
15 9 -4 1.4569 0.1058
15 9 -3 0.8027 -0.1219
15 9 -2 -0.2138 -2.2344
15 9 -1 1.1147 -1.2947
15 9 0 0.5589 -0.8269
15 9 1 0.0910 -0.0649
15 9 2 -2.4840 2.8880
15 9 3 0.8994 0.4640
15 9 4 0.4779 1.4222
15 10 -1 0.1728 -2.8855
15 10 0 1.1047 0.0274
15 10 1 -0.4557 -0.4109
16 0 0 -5.6187 0.0028
16 0 1 1.5742 -0.7882
16 0 2 -2.2689 -4.6075
16 0 3 -0.4653 5.1114
16 0 4 1.6453 -4.3062
16 0 5 2.3726 1.2776
16 0 6 -2.3985 -2.5557
16 0 7 -0.3693 -0.8218
16 0 8 0.3442 1.8910
16 0 9 0.0175 -0.1587
16 0 10 4.2884 2.9282
16 1 -9 1.0095 3.6613
16 1 -8 0.6363 -1.8741
16 1 -7 -2.2961 -0.9954
16 1 -6 -4.4792 -1.4793
16 1 -5 -0.2291 -7.0427
16 1 -4 3.0342 -2.1090
16 1 -3 -1.1044 6.7695
16 1 -2 -0.1216 3.2536
16 1 -1 -0.6864 1.3469
16 1 0 -3.9644 0.8917
16 1 1 2.1382 -2.0820
16 1 2 -5.3405 -3.0352
16 1 3 5.2550 -3.4919
16 1 4 -0.3624 7.4594
16 1 5 -1.8729 -0.6747
16 1 6 0.8629 3.1609
16 1 7 2.1233 4.7319
16 1 8 1.2056 -0.2348
16 1 9 -0.0810 0.7995
16 2 -9 1.1129 2.8734
16 2 -8 -0.0200 1.0540
16 2 -7 0.8907 -0.9068
16 2 -6 -1.9004 -7.0187
16 2 -5 -2.7821 -3.9741
16 2 -4 6.2568 -6.3407
16 2 -3 -1.5733 2.5616
16 2 -2 0.6618 0.3143
16 2 -1 4.7961 -0.2415
16 2 0 -0.8840 1.0642
16 2 1 3.8020 -1.9475
16 2 2 3.3479 1.5338
16 2 3 -0.4921 -1.1791
16 2 4 -1.2384 0.9261
16 2 5 -3.5413 -1.5834
16 2 6 -3.0053 2.7530
16 2 7 -0.9891 0.3346
16 2 8 -0.0477 0.6931
16 2 9 0.1625 0.1851
16 3 -8 1.0432 -2.8558
16 3 -7 1.1269 1.1763
16 3 -6 0.2484 -1.7750
16 3 -5 -1.3353 -1.8005
16 3 -4 2.5141 0.3529
16 3 -3 -2.7016 -2.4456
16 3 -2 -5.8276 -0.7662
16 3 -1 -5.6236 3.7607
16 3 0 -7.1922 0.4123
16 3 1 8.2362 1.3408
16 3 2 1.2072 1.5652
16 3 3 3.0811 -2.8114
16 3 4 3.3156 -2.2657
16 3 5 -0.5989 -0.5044
16 3 6 -0.7825 0.4715
16 3 7 -1.1533 -1.3567
16 3 8 0.5822 -0.5511
16 4 -8 -1.1444 -0.3293
16 4 -7 0.5525 1.6837
16 4 -6 -0.9617 0.0754
16 4 -5 -0.2017 -2.0412
16 4 -4 1.0492 -3.8441
16 4 -3 1.8012 -2.2407
16 4 -2 0.5294 -2.7950
16 4 -1 0.1885 -0.5810
16 4 0 -4.4338 2.3107
16 4 1 1.6892 -0.6929
16 4 2 0.8476 -2.5894
16 4 3 -2.0281 -4.2264
16 4 4 -0.5143 -1.1270
16 4 5 0.1643 1.2866
16 4 6 -1.3382 1.4614
16 4 7 1.9758 0.5827
16 4 8 1.1036 2.1587
16 5 -7 -1.5992 1.4077
16 5 -6 0.5924 0.9783
16 5 -5 -0.4487 1.1950
16 5 -4 2.1192 -1.6688
16 5 -3 1.1261 0.5380
16 5 -2 0.8365 -1.2649
16 5 -1 2.8740 -2.4214
16 5 0 -1.8819 0.9766
16 5 1 -1.1190 -0.2011
16 5 2 1.8470 -1.4558
16 5 3 1.2406 -0.1892
16 5 4 -0.1788 -1.2254
16 5 5 -0.9567 -1.6981
16 5 6 0.6312 -1.7675
16 5 7 0.3021 1.3321
16 6 -6 0.8492 0.5900
16 6 -5 0.6236 -0.2929
16 6 -4 -1.1738 0.9052
16 6 -3 -1.8487 1.7836
16 6 -2 1.6125 0.3461
16 6 -1 1.9524 -1.4212
16 6 0 -0.6038 0.2391
16 6 1 -0.8712 -2.0571
16 6 2 -0.9542 -0.1732
16 6 3 2.4081 1.9399
16 6 4 0.0367 0.1402
16 6 5 -0.3658 0.7787
16 6 6 -0.0045 0.6946
16 7 -5 0.4692 -1.2730
16 7 -4 -0.8094 -0.0295
16 7 -3 -1.6208 1.1174
16 7 -2 1.8354 -2.0724
16 7 -1 2.5369 0.8446
16 7 0 0.2042 0.1043
16 7 1 -1.1209 -0.1310
16 7 2 -0.6834 -0.2537
16 7 3 -1.5686 -1.4792
16 7 4 -1.0454 0.2462
16 7 5 0.1660 -0.5162
16 8 -3 1.6113 1.2893
16 8 -2 0.2406 -0.7564
16 8 -1 -0.2952 1.9892
16 8 0 2.7226 0.3010
16 8 1 0.0734 1.4378
16 8 2 1.8516 0.7130
16 8 3 -0.8967 1.2761
17 0 0 -1.8133 0.0027
17 0 1 -0.3184 -4.5755
17 0 2 -3.3954 -3.4213
17 0 3 -3.6828 1.0834
17 0 4 5.6868 3.3627
17 0 5 -4.9721 -1.6119
17 0 6 -1.2847 -2.0347
17 0 7 0.4742 5.0114
17 0 8 -0.7469 -0.0534
17 0 9 0.4633 1.0327
17 1 -8 0.8614 1.2607
17 1 -7 -3.0920 -0.2829
17 1 -6 -1.3247 -3.0389
17 1 -5 7.6288 -2.1587
17 1 -4 3.4289 -7.1413
17 1 -3 3.6428 4.1034
17 1 -2 -0.7458 2.8006
17 1 -1 3.0433 -4.7017
17 1 0 -0.4613 1.2664
17 1 1 -1.5007 -4.6258
17 1 2 -4.8193 -1.4086
17 1 3 -0.2716 0.4003
17 1 4 -0.7265 0.7604
17 1 5 1.5079 -1.8097
17 1 6 3.2243 -2.2811
17 1 7 0.2599 2.4854
17 1 8 -0.1012 -0.5558
17 2 -8 1.3271 -1.7073
17 2 -7 0.9104 -0.9709
17 2 -6 -3.4961 -2.0208
17 2 -5 3.3670 -0.4001
17 2 -4 6.0812 -0.2003
17 2 -3 -1.6300 -0.1340
17 2 -2 2.2659 -3.0063
17 2 -1 -1.0399 -1.8268
17 2 0 1.8676 -3.0373
17 2 1 7.1436 -3.6858
17 2 2 1.1146 5.0365
17 2 3 0.0998 -0.9296
17 2 4 4.0726 -0.4015
17 2 5 -0.0984 3.4054
17 2 6 -1.8831 -0.2041
17 2 7 0.6275 1.5796
17 2 8 -0.2920 0.7447
17 3 -7 3.2063 2.1885
17 3 -6 0.6341 2.0474
17 3 -5 1.1208 -0.2003
17 3 -4 1.2068 -2.9324
17 3 -3 -0.2134 -1.5858
17 3 -2 0.5726 -2.2864
17 3 -1 -1.3918 0.4677
17 3 0 2.7082 -0.7049
17 3 1 3.3439 -0.7158
17 3 2 2.2195 1.3665
17 3 3 0.3583 -2.7521
17 3 4 0.9987 2.1082
17 3 5 0.3151 0.8066
17 3 6 -3.2743 -0.2454
17 3 7 0.9969 -2.1534
17 4 -7 -0.2424 6.4416
17 4 -6 -1.7633 4.5516
17 4 -5 2.0792 4.1165
17 4 -4 -0.1831 -0.0266
17 4 -3 -1.2111 -2.8554
17 4 -2 2.7979 -1.8137
17 4 -1 -0.0985 -1.7750
17 4 0 2.0015 -1.5659
17 4 1 -0.5364 2.4587
17 4 2 4.6380 0.9749
17 4 3 -0.0812 -2.5028
17 4 4 -0.2596 2.4206
17 4 5 -0.5786 0.0552
17 4 6 -0.1070 -4.3182
17 4 7 6.5065 3.7794
17 5 -6 -0.4224 1.5923
17 5 -5 -1.2583 -0.6181
17 5 -4 2.3750 4.9916
17 5 -3 0.1233 0.1426
17 5 -2 2.2024 -1.0903
17 5 -1 2.3413 0.2135
17 5 0 -1.2688 -0.8796
17 5 1 -2.1182 -0.7881
17 5 2 1.0187 1.2787
17 5 3 -0.0726 2.7673
17 5 4 -1.5363 0.4037
17 5 5 1.1073 -0.5193
17 5 6 -2.7466 -0.7312
17 6 -4 -0.3647 3.2399
17 6 -3 0.5824 0.0894
17 6 -2 3.6161 -2.7695
17 6 -1 1.0656 1.0514
17 6 0 0.8954 1.0820
17 6 1 -0.9170 -0.6142
17 6 2 0.9493 -1.5678
17 6 3 -0.4051 0.4615
17 6 4 0.4405 -0.3456
17 7 -3 1.3998 1.8847
17 7 -2 3.8050 -3.5890
17 7 -1 1.6982 3.1174
17 7 0 1.4383 -0.1496
17 7 1 -2.5155 2.4230
17 7 2 1.0880 -0.1593
17 7 3 -2.1265 1.0732
18 0 0 2.6078 -0.0020
18 0 1 -5.0200 -4.2900
18 0 2 0.0912 -6.8425
18 0 3 -0.8419 2.5254
18 0 4 -1.9340 -1.5181
18 0 5 -4.4879 -2.4795
18 0 6 4.8004 -1.6050
18 0 7 1.6570 2.0361
18 0 8 -0.5371 0.9841
18 1 -8 2.3017 0.9019
18 1 -7 0.2656 -3.3912
18 1 -6 5.7302 -2.3046
18 1 -5 0.8567 -2.4041
18 1 -4 -2.2890 -1.2985
18 1 -3 -4.7579 7.6422
18 1 -2 -4.2507 -0.7736
18 1 -1 4.9067 -0.0583
18 1 0 -3.5472 -1.5453
18 1 1 1.2625 0.5730
18 1 2 -3.2754 3.5164
18 1 3 1.2874 5.0580
18 1 4 -2.7972 -0.0512
18 1 5 2.0355 -0.3024
18 1 6 5.6263 -0.8280
18 1 7 -0.1717 -1.1579
18 1 8 -0.0714 -0.2172
18 2 -7 3.3152 1.7588
18 2 -6 1.3964 1.8487
18 2 -5 4.3465 0.8622
18 2 -4 1.1727 1.4776
18 2 -3 -2.2997 -2.2345
18 2 -2 -1.1666 -0.8444
18 2 -1 -0.2538 -1.1256
18 2 0 5.7891 -3.1802
18 2 1 4.8175 0.2971
18 2 2 0.3578 0.6549
18 2 3 -1.1997 -2.5049
18 2 4 -0.3822 0.9079
18 2 5 -2.7508 3.6464
18 2 6 0.0494 1.1764
18 2 7 0.0013 -0.3166
18 3 -6 -3.3573 4.9335
18 3 -5 -2.2121 1.8639
18 3 -4 0.0231 1.8368
18 3 -3 -2.2501 -0.8972
18 3 -2 -3.3135 -4.2957
18 3 -1 -0.7090 0.8504
18 3 0 0.6506 -0.3951
18 3 1 1.0393 5.0272
18 3 2 0.8878 3.4864
18 3 3 2.2244 1.4204
18 3 4 -1.3872 2.6726
18 3 5 2.0386 0.7376
18 3 6 -4.1888 -1.5641
18 4 -5 1.3887 -0.6142
18 4 -4 2.5093 4.1924
18 4 -3 3.8939 -5.4923
18 4 -2 -1.4689 0.3964
18 4 -1 0.2017 -3.4781
18 4 0 -0.6884 -1.4859
18 4 1 -2.1090 -1.5393
18 4 2 -0.3021 0.9397
18 4 3 -0.2563 0.5084
18 4 4 -5.8787 3.4830
18 4 5 -0.0732 -3.7808
18 5 -4 4.9713 5.5729
18 5 -3 4.1504 -2.6853
18 5 -2 4.9252 -2.0657
18 5 -1 1.4786 1.6238
18 5 0 2.2573 0.3459
18 5 1 1.9383 -2.1841
18 5 2 2.1499 1.0684
18 5 3 1.9367 0.7518
18 5 4 -0.6512 -2.0139
18 6 -2 4.3922 -1.9312
18 6 -1 -0.7203 3.0015
18 6 0 3.0454 2.5681
18 6 1 -0.2050 0.6957
18 6 2 1.7805 -0.3576
19 0 0 -6.4088 -0.0007
19 0 1 -5.9244 -4.1499
19 0 2 -2.5753 -0.2186
19 0 3 2.3582 3.2026
19 0 4 -6.8043 -2.2878
19 0 5 1.0274 0.3436
19 0 6 9.0497 0.1536
19 0 7 0.5915 4.6337
19 1 -6 2.9039 1.6948
19 1 -5 -7.3968 0.7357
19 1 -4 -2.5266 3.1408
19 1 -3 -6.2773 7.8941
19 1 -2 -2.3258 -1.4241
19 1 -1 1.6842 2.7262
19 1 0 -1.4279 -2.9786
19 1 1 2.8065 2.6252
19 1 2 0.2214 -0.6845
19 1 3 6.2189 2.8121
19 1 4 -5.5968 2.4684
19 1 5 5.9451 1.8335
19 1 6 -1.1517 0.6308
19 2 -5 -2.7605 2.6016
19 2 -4 -5.3375 0.8526
19 2 -3 2.0234 0.5061
19 2 -2 -7.3767 -1.7349
19 2 -1 -0.4107 -0.2643
19 2 0 1.9474 -2.0224
19 2 1 2.5621 2.2970
19 2 2 -4.0838 -0.6149
19 2 3 -0.2617 -1.5020
19 2 4 -3.4201 11.5269
19 2 5 0.9058 1.2639
19 3 -4 -0.0359 7.6653
19 3 -3 1.2412 -2.5951
19 3 -2 -5.3980 2.0305
19 3 -1 0.4402 3.5670
19 3 0 -0.2744 -0.2803
19 3 1 1.7603 0.6734
19 3 2 -0.0449 -1.6786
19 3 3 -1.9514 -0.9096
19 3 4 -0.9418 4.7195
19 4 -3 3.9599 -5.7166
19 4 -2 -6.4649 -0.1079
19 4 -1 0.4042 2.1664
19 4 0 -2.9113 1.7781
19 4 1 2.7126 0.0658
19 4 2 1.8575 1.0552
19 4 3 0.6494 1.6947
20 0 0 -1.5675 -0.0036
20 0 1 6.3373 2.7647
20 0 2 1.3549 -4.0451
20 0 3 5.6041 2.2133
20 0 4 -7.7312 1.4859
20 0 5 6.5839 1.8044
20 0 6 2.3232 -0.3841
20 1 -5 -7.7018 0.0832
20 1 -4 -6.9378 3.4325
20 1 -3 -4.9455 2.9629
20 1 -2 -0.8762 1.1544
20 1 -1 -9.0261 6.1425
20 1 0 -3.2053 -0.9767
20 1 1 8.8240 5.7106
20 1 2 0.9284 -2.3672
20 1 3 3.4551 2.4567
20 1 4 -4.6273 6.2598
20 1 5 4.7191 5.4912
20 2 -4 -2.4760 1.9964
20 2 -3 -3.1912 -0.7591
20 2 -2 -4.0730 -1.8632
20 2 -1 -6.3943 3.4563
20 2 0 -2.3996 -1.6112
20 2 1 3.4235 2.2724
20 2 2 -1.5913 -4.4004
20 2 3 -1.2405 1.3996
20 2 4 -4.6192 5.6993
20 3 -2 -2.5930 -3.5381
20 3 -1 1.1195 3.0803
20 3 0 -4.3374 -0.4270
20 3 1 1.9290 1.0960
20 3 2 -0.3652 -0.1635
21 0 0 -2.6685 0.0011
21 0 1 9.2112 -0.2774
21 0 2 -0.6705 -4.7406
21 0 3 -0.3769 -1.5524
21 0 4 -7.8459 4.4758
21 1 -2 3.5359 1.4446
21 1 -1 -5.8926 3.9347
21 1 0 0.7872 -3.3310
21 1 1 8.8041 2.4652
21 1 2 2.6048 -5.5480
0 0 0 0.0 0.0
;
_shelx_fab_checksum              19111
_olex2_submission_special_instructions 'No special instructions were received'
loop_
_twin_individual_id
_twin_individual_mass_fraction_refined
1 0.539(18)
2 0.461(18)

# start Validation Reply Form
_vrf_THETM01_Badjic_PK20230327   
;
PROBLEM: The value of sine(theta_max)/wavelength is less than 0.550
RESPONSE: Crystal didn't diffract much past 1.5A.  Data to 1.0A included for
refinement.
;
_vrf_PLAT082_Badjic_PK20230327   
;
PROBLEM: High R1 Value ..................................       0.16 Report
RESPONSE: Crystal didn't diffract much past 1.5A.  Data to 1.0A included for
refinement.
;
_vrf_PLAT084_Badjic_PK20230327   
;
PROBLEM: High wR2 Value (i.e. > 0.25) ...................       0.45 Report
RESPONSE: Crystal didn't diffract much past 1.5A.  Data to 1.0A included for
refinement.
;
_vrf_PLAT340_Badjic_PK20230327   
;
PROBLEM: Low Bond Precision on  C-C Bonds ...............    0.03257 Ang.  
RESPONSE: Crystal didn't diffract much past 1.5A.  Data to 1.0A included for
refinement.
;
_vrf_PLAT922_Badjic_PK20230327   
;
PROBLEM: wR2 in the CIF and FCF Differ by ...............     0.0062 Check 
RESPONSE: CIF is being archived correctly via ShelXL. Unsure of where the 
difference is coming from, maybe rounding error.
;
# end Validation Reply Form
